# Supplementary material for: WSTF deficiency reprograms regulatory networks by linking locus–specific chromatin remodeling to altered isoform expression and misdirected signaling
Source: Nucleic Acids Res. 2026 Jun 8;54(11):gkag602. doi: 10.1093/nar/gkag602 (PMC13244151; doi:10.1093/nar/gkag602)
Supplement: gkag602_Supplemental_Files [file gkag602_supplemental_files.zip]

Archive with 4 entries (4 files):
- RevisedSupplementary_Tables.xlsx
- Revised_Supplementary_Material_editable.doc
- Supplementary Movie 1.docx
- Supplementary_Movie1.mp4
