# Supplementary material for: WSTF deficiency reprograms regulatory networks by linking locus–specific chromatin remodeling to altered isoform expression and misdirected signaling
Source: Nucleic Acids Res. 2026 Jun 8;54(11):gkag602. doi: 10.1093/nar/gkag602 (PMC13244151; doi:10.1093/nar/gkag602)
Supplement: gkag602_Supplemental_Files [file gkag602_supplemental_files.zip › RevisedSupplementary_Tables.xlsx]

## Sheet: SupplementaryTable_1
Antibody	Source
anti-H2AK119ub	Cell Signaling Technology, Ubiquityl-Histone H2A (Lys119) (D27C4) Rabbit Monoclonal Antibody #8240
anti-H3K4me1	Cell Signaling Technology, Mono-Methyl-Histone H3 (Lys4) (D1A9) Rabbit Monoclonal Antibody #5326
anti-H3K4me2	MilliporeSigma, Anti-dimethyl-Histone H3 (Lys4) Rabbit Antibody #07-030
anti-H3K4me3	Cell Signaling Technology, Tri-Methyl-Histone H3 (Lys4) (C42D8) Rabbit Monoclonal Antibody #9751
anti-H3K9me3	Active Motif, Histone H3K9me3 antibody (pAb) RRID:AB_2793334
anti-H3K9ac	MilliporeSigma, Anti-acetyl-Histone H3 (Lys9) Antibody #07-352
anti-H3K14ac	Cell Signaling Technology, Acetyl-Histone H3 (Lys14) (D4B9) Rabbit Monoclonal Antibody #7627
anti-H3K27me3	Active Motif, Histone H3K27me3 antibody (mAb) RRID:AB_2614987
anti-H3K27ac	Cell Signaling Technology, Acetyl-Histone H3 (Lys27) (D5E4) Rabbit Monoclonal Antibody #8173
anti-H3K36me2	MilliporeSigma, Anti-dimethyl-Histone H3 (Lys36) Antibody #07-274
anti-H4K5ac	Cell Signaling Technology, Acetyl-Histone H4 (Lys5) (D12B3) Rabbit Monoclonal Antibody #8647
anti-H4K8ac	Cell Signaling Technology, Acetyl-Histone H4 (Lys8) Antibody #2594
anti-H4K12ac	Active Motif, Histone H4K12ac antibody (pAb) RRID:AB_2615076
anti-H4K20me1	Active Motif, Histone H4K20me1 antibody (mAb) RRID:AB_2615074
anti-WSTF	Santa Cruiz Biotechnology, WSTF Antibody (G-5): sc-514287
anti-WSTF	BETHYL, Rabbit anti-WSTF Antibody Affinity Purified #A300-446
anti-SNF2H	BETHYL, Rabbit anti-SNF2h/ISWI Antibody Affinity Purified #A300-017
anti-CBP	Cell Signaling Technology, CBP (D6C5) Rabbit Monoclonal Antibody #7389
anti-ASH2L	Cell Signaling Technology, ASH2L (D93F6) Rabbit Monoclonal Antibody #5019
anti-EZH2	Cell Signaling Technology, Ezh2 (D2C9) Rabbit Monoclonal Antibody #5246
anti-CBX4	Cell Signaling Technology, CBX4 (E6L7X) Rabbit Monoclonal Antibody #30559
anti-LaminB1	Proteintech, Lamin B1 Polyclonal antibody #12987-1-AP
Rabbit IgG	Cell Signaling Technology, Rabbit (DA1E) Monoclonal Antibody IgG Isotype Control #3900
anti-β‑catenin	Cell Signaling Technology, Non-phospho (Active) beta-Catenin (Ser45) (D2U8Y) Rabbit Monoclonal Antibody #19807
anti-TCF7L2	Cell Signaling Technology, TCF4/TCF7L2 (C48H11) Rabbit Monoclonal Antibody #2569
anti-GAPDH	Abcam, Anti-GAPDH antibody [mAbcam 9484] - Loading Control
Goat anti-rabbit IgG-HRP	BETHYL, Goat anti-Rabbit IgG Heavy and Light Chain Highly Cross-Adsorbed Antibody HRP Conjugated #A120-501P
Goat anti-mouse IgG-HRP	BETHYL, Goat anti-Mouse IgG Heavy and Light Chain Highly Cross-Adsorbed Antibody HRP Conjugated #A90-516P

## Sheet: SupplementaryTable_2
gene_ids	log2FoldChange	pvalue
ENSG00000227232	0.43633	0.0806193
ENSG00000268903	-1.67699	1.67178e-06
ENSG00000269981	-0.309464	0.407205
ENSG00000279457	0.00751386	0.967653
ENSG00000228463	0.211823	0.527481
ENSG00000225630	0.940432	1.8554e-06
ENSG00000237973	0.435512	0.0135684
ENSG00000229344	-0.532689	0.128206
ENSG00000248527	-0.0138512	0.864822
ENSG00000198744	0.498621	0.252962
ENSG00000228327	0.354878	0.209193
ENSG00000237491	0.176708	0.630402
ENSG00000228794	0.763504	1.76366e-16
ENSG00000225880	0.528462	0.217746
ENSG00000272438	-0.33719	0.546866
ENSG00000230699	0.715554	0.0207084
ENSG00000223764	-1.14865	2.06706e-06
ENSG00000187634	-1.70342	2.63066e-10
ENSG00000188976	-0.248334	0.0147894
ENSG00000187961	-0.21101	0.0411271
ENSG00000187583	-1.00163	2.68952e-09
ENSG00000187642	-1.28351	0.0428315
ENSG00000272512	-0.606497	0.0190759
ENSG00000188290	-1.67744	1.86859e-21
ENSG00000187608	-0.108935	0.844055
ENSG00000188157	0.03567	0.691108
ENSG00000217801	-0.906844	5.21786e-10
ENSG00000273443	0.256229	0.318228
ENSG00000237330	-1.46806	2.24082e-10
ENSG00000131591	-0.393361	0.000126595
ENSG00000285812	0.298833	0.391402
ENSG00000272141	-5.1405	5.71505e-16
ENSG00000186891	-2.17463	4.61618e-26
ENSG00000078808	-0.538012	3.64402e-10
ENSG00000176022	-0.549449	1.54482e-08
ENSG00000184163	-0.107466	0.626126
ENSG00000260179	0.96572	0.0183265
ENSG00000160087	-0.311455	0.00172752
ENSG00000230415	0.606129	0.208714
ENSG00000162572	-0.309149	0.167722
ENSG00000131584	-0.0978531	0.497549
ENSG00000169972	-0.341398	0.0195542
ENSG00000127054	-0.243402	0.0155509
ENSG00000240731	0.105387	0.651602
ENSG00000224051	-0.347878	0.00730615
ENSG00000169962	1.36223	0.000567271
ENSG00000107404	-0.419497	5.55109e-05
ENSG00000162576	0.222007	0.36469
ENSG00000175756	-0.882934	1.1901e-06
ENSG00000221978	0.116211	0.228391
ENSG00000224870	-0.724951	1.93414e-17
ENSG00000242485	-0.529193	0.000252359
ENSG00000272455	-0.401863	0.0254096
ENSG00000179403	-0.0437801	0.692714
ENSG00000215915	-1.25927	0.00363423
ENSG00000160072	-0.063538	0.608188
ENSG00000284740	-1.54406	0.00897686
ENSG00000197785	-0.823784	2.20992e-11
ENSG00000205090	-0.722147	0.0190539
ENSG00000160075	-0.17507	0.120355
ENSG00000215014	-0.461299	0.261306
ENSG00000228594	-1.56556	2.93239e-22
ENSG00000286989	-0.24211	0.430261
ENSG00000272106	-0.274799	0.215165
ENSG00000197530	-0.747938	8.60014e-07
ENSG00000189409	0.119748	0.805299
ENSG00000248333	-0.29603	0.00862693
ENSG00000189339	0.244004	0.186399
ENSG00000269737	1.60202	2.90488e-06
ENSG00000008128	0.369089	0.00895019
ENSG00000268575	0.451903	0.131611
ENSG00000227775	-0.0477636	0.867828
ENSG00000215790	0.397374	0.135441
ENSG00000008130	0.153127	0.102002
ENSG00000078369	-0.452969	6.85007e-15
ENSG00000169885	-1.81975	0.000103815
ENSG00000178821	-0.449237	0.00522132
ENSG00000142609	-0.12226	0.582055
ENSG00000187730	0.150058	0.40954
ENSG00000067606	0.154723	0.471428
ENSG00000271806	1.26834	0.0303682
ENSG00000182873	-0.078774	0.748017
ENSG00000162585	-0.59052	3.28299e-06
ENSG00000157933	1.022	1.60108e-11
ENSG00000287356	-0.688173	0.00121785
ENSG00000116151	0.668067	1.99243e-05
ENSG00000269896	0.00367901	0.986924
ENSG00000157916	-0.114097	0.263074
ENSG00000157911	-0.627533	8.47283e-06
ENSG00000149527	-0.00976094	0.976241
ENSG00000157881	0.250018	0.0951289
ENSG00000272449	-1.55914	0.000350861
ENSG00000157870	-0.0730909	0.359944
ENSG00000142606	1.64803	0.0109843
ENSG00000177133	-1.73377	9.04021e-08
ENSG00000177133	-1.73377	9.04021e-08
ENSG00000142611	-0.302841	0.170848
ENSG00000130762	-1.56376	1.50094e-38
ENSG00000162591	-1.13299	3.28669e-07
ENSG00000238260	0.202635	0.676805
ENSG00000158109	-0.357186	0.000746693
ENSG00000116213	-0.497078	3.39891e-08
ENSG00000078900	-1.04024	3.7782e-16
ENSG00000235169	-1.82273	0.00111477
ENSG00000130764	-0.142629	0.106043
ENSG00000272153	0.240552	0.434982
ENSG00000116198	0.495153	4.18484e-07
ENSG00000169598	-0.28785	0.0273467
ENSG00000198912	0.0130269	0.905225
ENSG00000236423	-0.00547937	0.988859
ENSG00000131697	0.316934	0.0084932
ENSG00000069424	0.202142	0.10836
ENSG00000116254	0.538266	0.0018305
ENSG00000116251	-0.655237	1.44876e-06
ENSG00000158286	0.00335445	0.978054
ENSG00000116237	0.161969	0.0206542
ENSG00000225077	-0.099892	0.71815
ENSG00000158292	-0.586467	4.66507e-05
ENSG00000097021	-1.16212	2.9793e-17
ENSG00000069812	-0.579923	2.92284e-05
ENSG00000187017	-1.23981	8.7358e-24
ENSG00000215788	-1.09716	1.06005e-23
ENSG00000171680	-0.448694	2.42676e-05
ENSG00000162408	0.485906	4.6354e-10
ENSG00000204859	-0.304436	0.00598812
ENSG00000162413	0.965306	3.48527e-13
ENSG00000116273	0.370077	0.0012814
ENSG00000041988	-0.328117	0.0320628
ENSG00000007923	0.616729	1.79356e-06
ENSG00000237436	-1.23442	0.0259621
ENSG00000171735	-0.23132	0.135903
ENSG00000049245	-0.0929454	0.274822
ENSG00000269925	1.83688	0.00216402
ENSG00000049246	-0.0182954	0.941411
ENSG00000049249	2.68167	0.00104102
ENSG00000116288	-1.00164	1.20343e-10
ENSG00000284747	0.641608	0.00818507
ENSG00000116285	0.166436	0.305806
ENSG00000238290	-1.12216	0.00332918
ENSG00000162426	-0.401039	0.00237038
ENSG00000142599	0.62682	4.94491e-09
ENSG00000074800	-0.605428	7.41209e-06
ENSG00000238249	-0.45462	0.0374022
ENSG00000180758	0.422074	0.00277617
ENSG00000228526	-0.415194	0.0549981
ENSG00000234546	-1.72197	0.000489985
ENSG00000049239	-0.306863	0.00504573
ENSG00000171621	1.12946	1.29458e-10
ENSG00000284693	0.105501	0.810857
ENSG00000171612	-0.196436	0.0676208
ENSG00000231181	1.07392	0.0628461
ENSG00000188807	0.367852	0.000256245
ENSG00000171608	0.0561511	0.718636
ENSG00000231789	-1.13409	8.33606e-06
ENSG00000171603	0.13596	0.0402147
ENSG00000178585	-1.55752	2.49716e-38
ENSG00000162441	0.25116	0.0141195
ENSG00000228150	-0.31008	0.546502
ENSG00000173614	-0.207329	0.0939783
ENSG00000162444	-0.251158	0.227797
ENSG00000130939	0.495999	8.22077e-06
ENSG00000054523	1.15946	6.6437e-20
ENSG00000284735	1.17327	0.00462194
ENSG00000284642	0.380887	0.374221
ENSG00000142657	-0.464456	2.63719e-06
ENSG00000251503	0.475197	0.421536
ENSG00000175279	-0.855677	2.87791e-06
ENSG00000241563	0.0920814	0.815601
ENSG00000160049	0.458809	1.07242e-08
ENSG00000142655	-0.591888	4.02914e-06
ENSG00000287727	1.40459	0.0437334
ENSG00000130940	0.287693	0.131122
ENSG00000272078	0.236577	0.699237
ENSG00000120948	0.305185	1.33663e-07
ENSG00000009724	1.52181	3.97029e-11
ENSG00000116649	-0.355202	0.00494135
ENSG00000171824	0.851739	9.02265e-10
ENSG00000226849	1.37681	0.0149238
ENSG00000198793	0.47379	1.35856e-08
ENSG00000120942	0.00209002	0.981699
ENSG00000204624	-0.716309	0.0087265
ENSG00000116661	-2.45723	1.98266e-41
ENSG00000132879	-1.09651	2.84804e-19
ENSG00000116663	-0.670091	0.00108226
ENSG00000116670	-1.19588	6.41198e-17
ENSG00000162490	-0.743908	0.000117159
ENSG00000177674	-0.932482	1.06151e-07
ENSG00000215910	0.988595	0.0196224
ENSG00000177000	0.276577	0.0633104
ENSG00000011021	0.903812	5.40384e-17
ENSG00000175206	1.27847	0.000461203
ENSG00000285646	0.386291	0.218605
ENSG00000116685	0.164452	0.0346923
ENSG00000083444	-0.508303	1.70421e-05
ENSG00000116688	0.366542	1.41865e-05
ENSG00000116691	-0.589261	1.84697e-05
ENSG00000048707	0.810712	3.31769e-12
ENSG00000162496	-5.92008	3.03095e-34
ENSG00000116731	1.01892	9.83746e-17
ENSG00000189337	0.416315	0.00375846
ENSG00000175147	0.514075	0.333945
ENSG00000171729	0.282252	0.00497207
ENSG00000142621	0.0680777	0.609865
ENSG00000236045	-0.129262	0.83064
ENSG00000228140	-0.528781	0.221999
ENSG00000142634	0.596076	2.56422e-16
ENSG00000132906	-0.406636	0.00141362
ENSG00000116138	0.805988	2.92848e-10
ENSG00000235084	-0.80504	0.0415428
ENSG00000197312	1.37562	1.16248e-42
ENSG00000116786	-0.0156205	0.844012
ENSG00000237938	1.33388	0.0125516
ENSG00000162461	0.158536	0.728843
ENSG00000162458	-1.59571	1.73237e-18
ENSG00000233954	-0.616068	0.000114263
ENSG00000178715	-0.999688	1.26589e-09
ENSG00000179743	-1.09554	3.86962e-05
ENSG00000065526	1.73712	4.87187e-34
ENSG00000116809	-0.433569	1.56422e-06
ENSG00000173641	0.012911	0.977079
ENSG00000186510	-0.16594	0.672556
ENSG00000184908	-0.219192	0.427515
ENSG00000185519	-0.693824	0.000929773
ENSG00000142627	0.714309	3.19764e-13
ENSG00000227959	1.08025	0.0469035
ENSG00000224621	1.07093	0.0946631
ENSG00000142632	0.278025	0.0978659
ENSG00000237276	0.541914	0.18205
ENSG00000288398	-0.321787	0.0120391
ENSG00000132881	0.0941397	0.668905
ENSG00000037637	0.34612	1.58107e-05
ENSG00000055070	0.0504784	0.457991
ENSG00000157191	-0.287633	0.00318677
ENSG00000226029	1.49164	1.50573e-06
ENSG00000080947	0.315374	0.0795609
ENSG00000219481	0.183019	0.0695432
ENSG00000215908	0.13977	0.156722
ENSG00000186301	-0.420981	0.00536929
ENSG00000236698	0.415221	0.000527153
ENSG00000268869	0.392621	0.274025
ENSG00000058453	-0.316253	0.000345355
ENSG00000186715	-0.257957	0.4032
ENSG00000228549	-0.0226526	0.943688
ENSG00000117122	-0.962735	5.30532e-13
ENSG00000159363	-0.558185	2.61695e-07
ENSG00000117118	-0.941532	2.4976e-07
ENSG00000117115	0.0607944	0.872607
ENSG00000142619	-0.251056	0.481717
ENSG00000179051	-0.231728	0.000165917
ENSG00000074964	-1.14524	1.18419e-10
ENSG00000117148	-2.43863	2.66565e-22
ENSG00000159423	-0.720042	8.17557e-07
ENSG00000169991	1.34468	7.54556e-22
ENSG00000272084	-0.0673484	0.845363
ENSG00000127481	1.55424	1.75206e-17
ENSG00000127463	0.383904	2.83293e-08
ENSG00000053372	-0.413211	0.0021992
ENSG00000286064	1.44884	1.46298e-05
ENSG00000211454	0.54304	0.103218
ENSG00000162482	0.174137	0.785176
ENSG00000270728	1.17695	0.00250254
ENSG00000053371	-0.868942	1.32876e-12
ENSG00000040487	-0.115452	0.43273
ENSG00000077549	-0.215709	0.0368925
ENSG00000173436	-0.537634	0.00136019
ENSG00000158747	-0.414395	0.000969433
ENSG00000158747	-0.414395	0.000969433
ENSG00000226396	-0.46819	0.110656
ENSG00000158748	-0.663765	0.0766251
ENSG00000162542	-1.23213	6.75565e-09
ENSG00000169914	1.06222	3.87104e-15
ENSG00000162545	-1.27786	1.71364e-11
ENSG00000090432	0.0338231	0.716032
ENSG00000158825	-1.06422	3.2752e-08
ENSG00000158828	-0.000195472	0.999144
ENSG00000117242	0.882572	2.99554e-07
ENSG00000244038	-0.190431	0.00406644
ENSG00000117245	1.22479	5.81322e-06
ENSG00000189410	0.55807	9.28004e-06
ENSG00000127483	0.107286	0.249388
ENSG00000075151	0.226814	0.00608223
ENSG00000117298	-0.0981943	0.121319
ENSG00000187952	0.872804	0.058049
ENSG00000142794	0.698703	0.000231417
ENSG00000162551	-1.31459	0.000198086
ENSG00000076864	-0.69882	4.78845e-09
ENSG00000090686	-0.0331883	0.721108
ENSG00000142798	0.445362	0.0834713
ENSG00000218510	0.25606	0.336952
ENSG00000070831	-0.0607016	0.347337
ENSG00000285752	-0.834978	0.0390771
ENSG00000162552	-0.970978	0.00679422
ENSG00000184677	0.828273	2.10384e-22
ENSG00000070886	-0.911964	0.102217
ENSG00000133216	-0.63374	6.61237e-10
ENSG00000004487	-0.118768	0.104479
ENSG00000169641	1.17468	1.72716e-19
ENSG00000179546	-0.251498	0.276026
ENSG00000215381	-0.335372	0.404897
ENSG00000261326	0.832047	0.00787037
ENSG00000125944	-0.0723205	0.15008
ENSG00000125945	0.704392	7.1291e-07
ENSG00000249087	-0.269323	0.250036
ENSG00000204219	0.494564	0.192375
ENSG00000088280	-0.558107	1.45097e-05
ENSG00000007968	-0.184847	0.104672
ENSG00000117318	-1.01529	1.55426e-13
ENSG00000142676	-0.874621	4.61609e-07
ENSG00000236810	-0.669599	0.00859397
ENSG00000011007	0.854151	4.12045e-22
ENSG00000057757	-0.356932	0.00017819
ENSG00000011009	-0.55509	6.61056e-07
ENSG00000117308	-0.571365	1.3711e-06
ENSG00000117305	-1.17422	1.20451e-14
ENSG00000179163	-1.22077	2.5411e-16
ENSG00000189266	-0.102195	0.201687
ENSG00000188529	0.154716	0.100142
ENSG00000142677	-0.268186	0.240699
ENSG00000185436	0.742763	8.8495e-06
ENSG00000158055	0.082115	0.854823
ENSG00000001460	-0.434621	0.000406594
ENSG00000001461	-0.134644	0.25629
ENSG00000117602	0.216514	0.0327554
ENSG00000184454	-0.51447	0.466205
ENSG00000133226	0.469609	6.81167e-08
ENSG00000169504	-1.31557	8.99082e-26
ENSG00000020633	-0.0719258	0.536261
ENSG00000117614	-0.916042	5.24081e-09
ENSG00000284602	-0.314326	0.202041
ENSG00000117616	0.474598	6.17498e-05
ENSG00000187010	-0.016383	0.976713
ENSG00000224183	0.169015	0.604995
ENSG00000183726	-0.222522	0.024418
ENSG00000238084	0.691873	0.00546437
ENSG00000204178	-0.139066	0.289653
ENSG00000157978	-0.504423	0.000101582
ENSG00000117643	-0.243076	0.477916
ENSG00000162430	-0.0149587	0.853736
ENSG00000228172	-0.251092	0.658871
ENSG00000117640	0.0376578	0.724235
ENSG00000127423	-0.52371	3.57416e-07
ENSG00000182749	-0.0767037	0.455912
ENSG00000117632	-0.994452	2.3712e-21
ENSG00000158006	-0.484361	0.00120669
ENSG00000158008	0.667062	0.236557
ENSG00000175087	0.180627	0.149268
ENSG00000197245	-1.76932	3.52122e-07
ENSG00000236782	1.49575	0.000376802
ENSG00000142675	-0.308051	0.00193742
ENSG00000130695	0.594121	2.21688e-07
ENSG00000142669	-0.463816	0.00077773
ENSG00000158062	-0.34472	0.0164888
ENSG00000176092	-1.86222	2.87779e-07
ENSG00000117682	0.0900296	0.35776
ENSG00000225891	0.744771	0.212428
ENSG00000198830	-0.266918	0.00903722
ENSG00000117676	-0.20872	0.0951178
ENSG00000260063	-0.0495044	0.917051
ENSG00000117713	0.569201	4.92449e-16
ENSG00000060642	-0.849041	7.84732e-12
ENSG00000204160	0.549939	3.86883e-11
ENSG00000175793	-0.244129	0.0829679
ENSG00000142751	0.253637	0.00110706
ENSG00000198746	0.234583	0.113336
ENSG00000090273	-0.576598	1.0149e-05
ENSG00000175707	-3.33663	4.15147e-42
ENSG00000253368	0.179421	0.15227
ENSG00000158246	1.64509	8.86543e-33
ENSG00000090020	0.904699	2.60064e-23
ENSG00000214973	0.622201	0.00582862
ENSG00000225159	-0.213706	0.062687
ENSG00000142784	-0.337784	0.00224181
ENSG00000186501	-0.653441	5.88269e-07
ENSG00000241547	2.36741	2.81936e-05
ENSG00000142765	-1.91396	2.03871e-54
ENSG00000142733	-0.0981343	0.380165
ENSG00000174950	-2.50143	1.77196e-21
ENSG00000181773	1.35925	1.64797e-19
ENSG00000158195	0.623669	9.36503e-09
ENSG00000126705	1.14832	1.12819e-35
ENSG00000235912	-0.991932	0.000270689
ENSG00000126709	0.23785	0.733856
ENSG00000009780	-0.418199	0.000289406
ENSG00000117758	0.139103	0.11021
ENSG00000117751	0.0784103	0.345053
ENSG00000130775	0.218814	0.158668
ENSG00000117748	-0.304688	0.00581969
ENSG00000130768	-0.916515	0.00041678
ENSG00000158156	0.21755	0.0581366
ENSG00000158161	0.998238	7.2518e-23
ENSG00000228589	-0.0326356	0.803714
ENSG00000169403	-1.47858	2.6804e-11
ENSG00000126698	-0.631775	2.74932e-07
ENSG00000130770	-0.959071	7.01816e-12
ENSG00000270605	-1.3706	0.000704146
ENSG00000130766	-1.43405	1.38342e-23
ENSG00000130772	-0.406542	0.000444689
ENSG00000204138	0.0400763	0.640399
ENSG00000180198	0.146662	0.0202095
ENSG00000242125	-0.693086	7.71146e-09
ENSG00000200087	-0.149197	0.663333
ENSG00000231468	1.25957	0.0138098
ENSG00000279443	1.29004	1.57865e-11
ENSG00000180098	-0.109236	0.56097
ENSG00000197989	0.35283	0.000473328
ENSG00000221539	0.0602119	0.860912
ENSG00000120656	-0.312988	0.00381638
ENSG00000188060	1.37089	0.00082722
ENSG00000229388	-0.937297	0.0427432
ENSG00000162419	0.326912	0.00693824
ENSG00000198492	0.168381	0.00431197
ENSG00000116329	-0.464994	0.399842
ENSG00000159023	0.851851	5.24558e-09
ENSG00000253304	-0.0985325	0.685376
ENSG00000116350	0.739655	1.06066e-18
ENSG00000116353	-0.681721	7.93121e-07
ENSG00000060656	-0.876978	1.3911e-11
ENSG00000186056	0.375052	0.294387
ENSG00000162512	-0.0723371	0.471148
ENSG00000134644	0.159746	0.0846211
ENSG00000084628	0.260263	0.717409
ENSG00000060688	-0.320527	0.00948709
ENSG00000229447	0.465587	0.405439
ENSG00000121766	-0.443413	0.005386
ENSG00000121769	1.06191	0.000558034
ENSG00000168528	-1.35861	1.16681e-24
ENSG00000229167	-0.386343	0.469303
ENSG00000142910	-1.48237	3.23974e-10
ENSG00000162517	-0.295031	0.00658312
ENSG00000084636	-0.319686	0.284101
ENSG00000121753	0.0937985	0.510493
ENSG00000134668	0.123005	0.581816
ENSG00000184007	-0.19067	0.0141308
ENSG00000121774	-0.427734	3.10587e-15
ENSG00000121775	-0.2741	0.0403278
ENSG00000025800	0.310601	3.92149e-06
ENSG00000084652	0.369496	1.28692e-05
ENSG00000160050	-0.145784	0.481741
ENSG00000160051	-0.132518	0.3671
ENSG00000222046	2.47491	0.000677325
ENSG00000160055	0.01197	0.937738
ENSG00000084623	-0.642069	1.12e-06
ENSG00000220785	-0.778414	0.00026844
ENSG00000183615	-1.3085	0.0021709
ENSG00000182866	-3.70045	6.81882e-15
ENSG00000116478	-0.149433	0.0721462
ENSG00000175130	-0.898113	1.04633e-34
ENSG00000225828	-0.961789	3.121e-06
ENSG00000160058	0.0205543	0.796364
ENSG00000273274	0.0918201	0.661809
ENSG00000160062	-0.128579	0.531052
ENSG00000176261	-0.688218	1.41541e-07
ENSG00000162521	0.0465298	0.653827
ENSG00000162520	0.699305	0.0676975
ENSG00000162522	0.660544	9.17097e-15
ENSG00000134684	-0.932482	1.07293e-16
ENSG00000116497	0.33613	0.000125473
ENSG00000160097	1.54984	0.0428519
ENSG00000121905	-0.583926	0.186034
ENSG00000121900	-0.871682	1.22777e-06
ENSG00000287691	-0.364558	0.395751
ENSG00000116514	-0.148923	0.132746
ENSG00000278966	-0.321271	0.602743
ENSG00000217644	4.90769	7.48111e-05
ENSG00000239670	1.04518	0.0771913
ENSG00000004455	0.0608331	0.370419
ENSG00000142920	-0.0716462	0.691383
ENSG00000278997	-0.190634	0.713355
ENSG00000116525	0.451324	0.00179678
ENSG00000279179	-0.133911	0.795591
ENSG00000160094	-1.72277	3.84493e-29
ENSG00000225313	1.23192	1.12653e-06
ENSG00000134686	-0.441371	4.629e-06
ENSG00000222112	2.90665	0.00206823
ENSG00000121903	1.02686	1.3151e-09
ENSG00000235907	0.936317	0.161641
ENSG00000121904	0.932394	0.0634727
ENSG00000163866	0.0261143	0.818126
ENSG00000189280	-0.681388	0.104344
ENSG00000189433	1.09892	0.0272764
ENSG00000188910	0.4262	0.00222063
ENSG00000284773	-0.0378034	0.934975
ENSG00000163867	-0.112691	0.364306
ENSG00000197056	0.636922	3.18958e-07
ENSG00000116560	0.504039	6.39006e-09
ENSG00000146463	0.507645	0.000110518
ENSG00000229994	-1.26002	0.00738031
ENSG00000142687	-0.53937	1.35784e-05
ENSG00000020129	0.753138	1.53397e-12
ENSG00000239636	0.638675	0.185872
ENSG00000116819	0.917329	0.000370199
ENSG00000126067	-0.0212978	0.774127
ENSG00000142686	0.0198454	0.831269
ENSG00000092853	0.31208	0.00171428
ENSG00000134698	-0.0910623	0.470244
ENSG00000092847	0.987244	2.39793e-13
ENSG00000126070	1.04448	7.6009e-20
ENSG00000092850	1.15585	0.0595562
ENSG00000116863	-0.502357	8.16411e-06
ENSG00000054116	-0.232525	0.0377387
ENSG00000116871	0.532068	2.37735e-08
ENSG00000054118	0.243199	0.00015432
ENSG00000214193	1.03067	7.90832e-18
ENSG00000286379	0.516867	0.200011
ENSG00000196182	-0.275671	0.000936548
ENSG00000181817	-0.415138	4.09386e-05
ENSG00000116885	-0.307297	0.246809
ENSG00000116898	-0.384565	0.00304089
ENSG00000233621	-0.440907	0.347804
ENSG00000163874	0.310172	0.0964333
ENSG00000163875	-0.286732	0.00103871
ENSG00000163877	0.681811	1.00309e-09
ENSG00000163879	0.408042	0.206601
ENSG00000134697	0.220251	0.0181832
ENSG00000169218	-0.425903	0.468345
ENSG00000116922	0.542878	2.41888e-06
ENSG00000134690	0.216867	0.0109224
ENSG00000183317	-0.7577	9.32027e-06
ENSG00000185090	0.267931	0.0100882
ENSG00000196449	-0.0833544	0.351442
ENSG00000197982	-1.11777	1.13089e-15
ENSG00000188786	1.23135	4.51673e-29
ENSG00000204084	-0.658279	1.01131e-05
ENSG00000183431	-0.512445	1.07224e-06
ENSG00000183386	-0.266823	0.0292233
ENSG00000183520	-0.50127	4.75454e-06
ENSG00000185668	1.82754	0.00122688
ENSG00000116954	-0.188669	0.0841147
ENSG00000214114	0.00994602	0.91605
ENSG00000174574	0.143746	0.0587484
ENSG00000168653	-1.27626	1.0594e-11
ENSG00000127603	1.2744	5.40895e-34
ENSG00000183682	0.668711	4.55505e-08
ENSG00000237624	0.457545	0.157865
ENSG00000243970	0.489427	0.000416813
ENSG00000090621	0.151615	0.227764
ENSG00000228060	1.73153	4.43883e-05
ENSG00000163909	0.38116	0.000180741
ENSG00000116981	0.660059	0.208462
ENSG00000116983	0.789477	0.000166835
ENSG00000084072	-0.418402	0.000655605
ENSG00000116985	0.298619	0.0104991
ENSG00000198754	0.284074	0.235869
ENSG00000261798	-0.76355	0.0279741
ENSG00000284719	-0.177529	0.665394
ENSG00000043514	-0.459451	6.72777e-06
ENSG00000116990	-1.74877	1.55828e-22
ENSG00000168389	0.037768	0.826397
ENSG00000228477	2.16237	0.00089324
ENSG00000131236	0.183551	0.0040992
ENSG00000131238	-0.151911	0.0184175
ENSG00000117000	1.51925	4.67381e-24
ENSG00000259943	-0.771431	3.66549e-05
ENSG00000084073	0.0650652	0.456112
ENSG00000049089	-1.41107	6.32673e-07
ENSG00000227311	-1.29214	0.0397962
ENSG00000084070	0.415205	8.22868e-05
ENSG00000260920	1.87162	0.00877569
ENSG00000117010	0.218144	0.204872
ENSG00000117016	-0.0405169	0.807995
ENSG00000272145	0.248317	0.479975
ENSG00000066136	-0.881327	2.61595e-19
ENSG00000117013	-0.173157	0.223806
ENSG00000179862	-1.76765	5.91344e-13
ENSG00000171793	-0.0162239	0.863827
ENSG00000281207	1.52159	1.86059e-12
ENSG00000171790	1.86151	3.27307e-11
ENSG00000010803	-0.0626467	0.57967
ENSG00000204060	-0.446299	0.00242562
ENSG00000127124	1.38376	3.43429e-21
ENSG00000198815	0.625783	3.49746e-10
ENSG00000177181	0.407951	0.0106032
ENSG00000066185	-1.2363	0.0456904
ENSG00000127125	-0.712914	5.96469e-13
ENSG00000186409	0.0122975	0.959237
ENSG00000236876	-0.69609	0.225443
ENSG00000171960	0.00538101	0.965179
ENSG00000285728	1.18888	1.21343e-07
ENSG00000065978	-0.259655	0.000156897
ENSG00000117385	0.328729	0.000363636
ENSG00000164008	0.81916	2.64011e-06
ENSG00000274386	1.26377	0.000184679
ENSG00000177868	-0.969067	9.4339e-06
ENSG00000164010	0.327905	0.0500057
ENSG00000228192	-0.344152	0.216185
ENSG00000164011	-0.403817	0.0120769
ENSG00000117394	0.708035	4.64495e-16
ENSG00000227533	0.237393	0.593643
ENSG00000117395	-0.266049	0.0110042
ENSG00000243710	0.940817	0.00865023
ENSG00000179178	-2.18	1.61037e-12
ENSG00000253313	-3.50675	9.12472e-13
ENSG00000117400	-0.793669	0.00695907
ENSG00000234694	-1.11113	0.00209495
ENSG00000117399	0.572481	4.28357e-13
ENSG00000066322	0.175824	0.0781825
ENSG00000159479	-0.25161	0.0324844
ENSG00000229431	0.312611	0.493141
ENSG00000198198	1.15427	4.24458e-18
ENSG00000142949	0.482258	0.000363459
ENSG00000066135	-0.362784	0.000339801
ENSG00000236200	0.221676	0.348179
ENSG00000126091	0.36854	0.0603226
ENSG00000117407	-0.98547	2.92812e-12
ENSG00000237950	0.541625	0.125542
ENSG00000288573	0.851917	0.144817
ENSG00000117408	0.254898	0.00256214
ENSG00000285649	0.568131	0.317241
ENSG00000132768	0.0734063	0.365115
ENSG00000117410	-0.833483	3.47751e-10
ENSG00000117411	-0.531823	9.93287e-07
ENSG00000159214	-0.89122	1.62104e-10
ENSG00000196517	-2.03859	9.11304e-48
ENSG00000230615	-2.63412	1.11961e-05
ENSG00000233514	-0.583763	0.176126
ENSG00000178028	-0.267037	0.00956667
ENSG00000117419	-0.789368	6.50069e-09
ENSG00000187147	-0.559067	1.96016e-07
ENSG00000126106	-0.598695	0.000244406
ENSG00000198520	-0.153268	0.697362
ENSG00000142945	-0.446595	5.48761e-07
ENSG00000225721	1.09475	0.00191509
ENSG00000142937	-1.00479	3.68021e-11
ENSG00000200913	0.160187	0.773966
ENSG00000234093	-0.888992	0.00412224
ENSG00000142959	-1.15506	0.00413824
ENSG00000173846	-0.366003	0.00673288
ENSG00000188396	0.714233	0.0882193
ENSG00000222009	0.172482	0.24037
ENSG00000117425	0.729934	9.43159e-05
ENSG00000226499	-0.57474	0.221328
ENSG00000070785	-0.155326	0.476747
ENSG00000232369	-0.173472	0.7302
ENSG00000126107	-0.302973	0.000408331
ENSG00000126088	-0.925389	2.32098e-12
ENSG00000162415	-0.291645	0.192807
ENSG00000186603	-0.022788	0.959819
ENSG00000132781	-0.0818673	0.609028
ENSG00000132773	-0.422641	1.41985e-05
ENSG00000070759	-0.189743	0.327978
ENSG00000280670	0.332085	0.1302
ENSG00000132763	0.111077	0.201328
ENSG00000117450	-0.407225	8.61315e-07
ENSG00000117448	-0.863139	3.45125e-11
ENSG00000132780	0.010898	0.917854
ENSG00000159588	1.3752	1.31666e-06
ENSG00000159592	-0.00828127	0.924172
ENSG00000225447	-1.28863	0.0122934
ENSG00000234329	1.77647	0.00491988
ENSG00000159596	-0.45009	3.61649e-06
ENSG00000197429	-0.0714153	0.604502
ENSG00000230896	-0.894185	0.000147963
ENSG00000086015	0.486016	1.56921e-10
ENSG00000117461	0.812675	1.43698e-06
ENSG00000117472	-2.9248	5.13798e-30
ENSG00000085998	-0.441976	1.39081e-08
ENSG00000171357	-2.55282	6.35995e-22
ENSG00000085999	0.493227	1.184e-05
ENSG00000132128	0.352995	8.81211e-07
ENSG00000173660	-1.01957	4.77112e-10
ENSG00000117481	0.163129	0.0301189
ENSG00000117480	-0.482894	0.00141109
ENSG00000232022	-0.512642	0.129017
ENSG00000197587	-0.482313	0.0103019
ENSG00000269956	1.52465	0.00144029
ENSG00000079277	0.0342089	0.728381
ENSG00000142961	0.307696	0.0215269
ENSG00000123472	-0.135292	0.115146
ENSG00000159658	0.920245	2.13095e-11
ENSG00000225506	-0.805397	0.117157
ENSG00000123473	0.89882	4.79269e-11
ENSG00000162368	-0.129714	0.145292
ENSG00000186790	0.806446	0.0660509
ENSG00000237424	0.0916087	0.606646
ENSG00000186564	0.0812067	0.666024
ENSG00000269113	0.184177	0.703493
ENSG00000132122	-0.46118	0.0218382
ENSG00000235105	0.820331	0.0033772
ENSG00000185104	-0.2527	0.023246
ENSG00000123080	-0.641705	0.000116542
ENSG00000123091	0.411406	1.07904e-05
ENSG00000233406	-0.475923	0.297826
ENSG00000085831	-0.0399608	0.799585
ENSG00000085832	-0.333569	0.00145316
ENSG00000117859	0.206592	0.0352258
ENSG00000078618	0.440954	3.9588e-11
ENSG00000266993	1.43477	0.000586203
ENSG00000169213	1.76225	2.06454e-53
ENSG00000117862	-0.12753	0.421752
ENSG00000198841	-0.0371869	0.781656
ENSG00000134717	-0.484817	1.15299e-06
ENSG00000157077	1.34563	9.39881e-17
ENSG00000228407	-0.498607	0.114817
ENSG00000154222	0.352132	0.000141165
ENSG00000224680	0.129579	0.713851
ENSG00000085840	0.431907	1.63528e-05
ENSG00000134748	0.142199	0.0436686
ENSG00000134744	0.716149	7.72247e-12
ENSG00000162377	0.640912	1.90031e-14
ENSG00000162378	1.00378	1.32639e-11
ENSG00000228929	-1.05239	3.25719e-11
ENSG00000121310	-0.271573	0.0482796
ENSG00000230953	1.86111	0.00581391
ENSG00000116171	-0.606814	1.10021e-07
ENSG00000236360	0.102864	0.809185
ENSG00000157184	-0.647145	8.99813e-10
ENSG00000162384	-0.780806	4.33056e-06
ENSG00000162385	-0.334236	0.0893273
ENSG00000157193	0.90729	9.18452e-10
ENSG00000058804	0.181115	0.0671251
ENSG00000058799	-0.560401	0.000890674
ENSG00000211452	2.52777	0.000155303
ENSG00000081870	0.0427914	0.856076
ENSG00000116212	-0.059632	0.55381
ENSG00000219102	0.544244	0.236125
ENSG00000116209	-0.138518	0.111211
ENSG00000116205	-0.184289	0.0913094
ENSG00000215883	0.643262	8.83158e-06
ENSG00000116221	-0.253199	0.00942728
ENSG00000157216	-0.721519	1.68479e-14
ENSG00000198711	0.690421	0.112329
ENSG00000162390	-1.4406	7.42935e-14
ENSG00000162391	-0.726264	0.189637
ENSG00000243725	-0.224436	0.393931
ENSG00000162396	-0.119836	0.305306
ENSG00000116133	0.323496	0.00347464
ENSG00000169174	0.0698522	0.641275
ENSG00000162402	0.574904	3.92447e-15
ENSG00000231090	2.96371	4.76178e-06
ENSG00000234810	1.16002	0.00383323
ENSG00000162407	0.883749	1.05613e-05
ENSG00000162409	1.41128	0.000210621
ENSG00000187889	1.9818	0.0112887
ENSG00000162600	-0.307297	0.098653
ENSG00000185839	0.715155	3.22459e-05
ENSG00000162601	1.17137	6.32446e-14
ENSG00000177606	0.796101	2.05801e-12
ENSG00000234807	-0.345064	0.541618
ENSG00000228121	-0.719446	0.0965276
ENSG00000224609	0.186322	0.72636
ENSG00000134709	-0.172909	0.246206
ENSG00000134716	-0.497808	0.317967
ENSG00000162599	0.0515895	0.6228
ENSG00000162604	-0.0986899	0.578669
ENSG00000132849	-1.25725	6.65447e-14
ENSG00000162607	-0.303438	1.03021e-05
ENSG00000116641	0.383439	0.000440192
ENSG00000125703	-0.384161	0.0155106
ENSG00000230798	-1.80998	8.79135e-09
ENSG00000187140	-0.00204149	0.995549
ENSG00000088035	-0.323298	0.0382261
ENSG00000142856	-0.264463	0.0432912
ENSG00000203965	0.285389	0.307165
ENSG00000116652	1.45004	0.00979772
ENSG00000079739	-0.356569	0.00409943
ENSG00000185483	-0.900848	0.129008
ENSG00000158966	0.115489	0.452659
ENSG00000162437	0.53729	6.8997e-10
ENSG00000162434	-0.0479783	0.637357
ENSG00000162433	0.162816	0.0872148
ENSG00000116675	0.337655	0.0195741
ENSG00000213625	0.288606	0.00971383
ENSG00000116678	-0.0155935	0.933313
ENSG00000184588	-3.4087	2.54972e-13
ENSG00000118473	1.47805	2.31818e-05
ENSG00000152763	0.0731654	0.733606
ENSG00000198160	0.706125	6.20244e-09
ENSG00000116704	1.25367	5.86118e-17
ENSG00000081985	2.27868	2.55104e-06
ENSG00000142864	0.134611	0.0174785
ENSG00000116717	-1.32008	2.31797e-23
ENSG00000172380	0.808386	2.55887e-14
ENSG00000232284	1.33052	0.000328757
ENSG00000162595	0.540971	0.269838
ENSG00000116729	-0.170976	0.110513
ENSG00000234383	1.21841	0.0121519
ENSG00000229133	-1.01687	9.21459e-05
ENSG00000116745	0.697136	1.28034e-07
ENSG00000024526	0.466059	1.08895e-05
ENSG00000233589	-0.573024	7.80942e-05
ENSG00000234264	0.190281	0.640379
ENSG00000033122	0.638543	0.0628485
ENSG00000066557	-0.164109	0.135742
ENSG00000116754	-0.0553362	0.591473
ENSG00000118454	0.523082	4.28585e-08
ENSG00000197568	-0.363535	0.0352261
ENSG00000116761	-0.834234	8.0694e-06
ENSG00000233020	1.15512	0.0406421
ENSG00000132485	-0.235223	0.0098074
ENSG00000229956	0.301417	0.66005
ENSG00000233994	0.116721	0.731381
ENSG00000162620	-0.41535	0.0751568
ENSG00000259030	0.196205	0.730063
ENSG00000254685	0.011372	0.929989
ENSG00000116791	-0.36136	0.00108907
ENSG00000162623	0.282045	0.000856097
ENSG00000137968	-1.05183	2.17804e-06
ENSG00000117054	-0.617212	3.1674e-08
ENSG00000137955	-0.319472	0.0199029
ENSG00000057468	1.65159	2.24718e-05
ENSG00000184005	-1.34632	3.83087e-05
ENSG00000226415	-0.415837	3.19997e-05
ENSG00000117069	-1.48786	0.0055876
ENSG00000142892	-0.00888497	0.929313
ENSG00000226084	-0.827417	8.61952e-11
ENSG00000036549	0.728077	3.00209e-15
ENSG00000077254	0.0307643	0.738369
ENSG00000180488	0.759997	4.83532e-09
ENSG00000219201	1.0074	0.000314561
ENSG00000235613	-1.10496	0.00303943
ENSG00000235927	1.79563	8.60807e-05
ENSG00000162614	-0.0557713	0.904738
ENSG00000162613	0.733898	1.0301e-08
ENSG00000162616	1.29288	3.06305e-20
ENSG00000285928	0.957209	0.0230932
ENSG00000137959	2.79066	0.0237362
ENSG00000137965	0.977913	0.257127
ENSG00000227288	1.76236	0.00137779
ENSG00000137941	0.587042	9.75172e-05
ENSG00000271576	-0.914232	1.42494e-05
ENSG00000142875	0.2662	0.0302296
ENSG00000203943	-1.122	9.88349e-16
ENSG00000240520	-1.19278	4.84994e-05
ENSG00000117133	-0.539307	2.00792e-06
ENSG00000174021	0.198588	0.0255815
ENSG00000122432	-0.496138	0.214001
ENSG00000117151	-0.174292	0.548394
ENSG00000117155	0.0300925	0.805987
ENSG00000171517	0.606199	3.22337e-09
ENSG00000153898	-0.288932	0.182599
ENSG00000162643	0.0456356	0.935446
ENSG00000055732	-0.727946	1.77874e-08
ENSG00000280099	-0.0911315	0.709405
ENSG00000097096	2.23037	1.69452e-28
ENSG00000162642	-0.0230354	0.790812
ENSG00000142867	0.374039	8.59323e-05
ENSG00000223653	1.72566	1.8569e-05
ENSG00000153904	1.81463	1.72195e-35
ENSG00000142871	3.48893	1.73684e-71
ENSG00000117174	-0.0137543	0.846901
ENSG00000285210	1.44645	0.00675349
ENSG00000122417	-0.403301	0.00044768
ENSG00000097033	0.6314	2.68305e-12
ENSG00000230721	-0.537689	0.361625
ENSG00000183291	-0.41949	4.68523e-08
ENSG00000153936	0.634617	3.94353e-10
ENSG00000225568	0.615163	0.0820155
ENSG00000267272	0.14553	0.760643
ENSG00000143013	-0.804348	5.01185e-19
ENSG00000065243	0.475443	2.77418e-06
ENSG00000241975	0.891166	0.0455242
ENSG00000137947	-0.296105	0.0668455
ENSG00000137944	-0.76222	0.000242137
ENSG00000213516	0.419565	0.00149731
ENSG00000234518	0.256405	0.0601895
ENSG00000286548	-1.7252	0.00205287
ENSG00000197147	0.87674	4.01209e-11
ENSG00000231999	0.764607	0.0305954
ENSG00000171488	1.19278	2.07256e-13
ENSG00000171492	-0.26698	0.0165744
ENSG00000228175	0.386872	0.131065
ENSG00000162664	0.0604398	0.477893
ENSG00000233593	-1.3906	3.91869e-07
ENSG00000232882	1.87195	1.82786e-09
ENSG00000122482	0.67921	1.1906e-07
ENSG00000097046	-0.0245229	0.81393
ENSG00000203914	0.669455	0.0334067
ENSG00000069702	0.783252	7.65214e-06
ENSG00000172031	0.319025	0.39493
ENSG00000230667	0.236037	0.28759
ENSG00000189195	-0.127202	0.555768
ENSG00000174842	0.389361	0.050159
ENSG00000122484	0.748574	5.35154e-13
ENSG00000162676	-0.401061	0.0456035
ENSG00000067208	0.677113	6.18864e-07
ENSG00000122406	-0.796396	7.336e-11
ENSG00000154511	0.646779	0.000152605
ENSG00000207523	0.594553	0.318258
ENSG00000143033	0.331758	7.92374e-06
ENSG00000117500	0.557876	1.47182e-07
ENSG00000122483	0.188087	0.175267
ENSG00000223745	-0.245085	0.0938958
ENSG00000117505	0.503217	7.46676e-08
ENSG00000137942	-0.125693	0.434753
ENSG00000137936	0.608073	1.45697e-05
ENSG00000224093	2.05529	0.00861976
ENSG00000260464	1.67224	0.0157646
ENSG00000067334	0.796229	1.37728e-26
ENSG00000023909	0.90468	1.16655e-20
ENSG00000198691	0.148426	0.611071
ENSG00000137962	1.29948	8.33852e-33
ENSG00000137962	1.29948	8.33852e-33
ENSG00000226835	0.763629	9.69759e-05
ENSG00000178596	3.57529	4.6138e-10
ENSG00000236098	-0.135546	0.399522
ENSG00000117528	0.226449	0.0132263
ENSG00000117525	-0.815373	1.42797e-07
ENSG00000224081	-0.717134	0.0293078
ENSG00000143036	-1.05472	0.000721346
ENSG00000117519	0.0625339	0.544826
ENSG00000235501	0.835969	0.00777647
ENSG00000235501	0.835969	0.00777647
ENSG00000172339	-0.521384	0.00223726
ENSG00000152078	0.355873	0.0798587
ENSG00000271092	-0.182103	0.700799
ENSG00000122481	-0.635855	0.0028916
ENSG00000228852	0.600249	0.328328
ENSG00000228502	-1.41046	4.14271e-08
ENSG00000137970	-0.81479	2.43672e-10
ENSG00000117569	-0.181881	0.188119
ENSG00000188641	-0.475811	0.239846
ENSG00000228057	0.415225	0.216799
ENSG00000162627	-0.486905	0.000104006
ENSG00000227034	-2.01693	8.19747e-07
ENSG00000117600	0.557094	0.281732
ENSG00000156869	0.0657759	0.728801
ENSG00000162688	0.239446	0.0639466
ENSG00000117620	0.620865	3.21387e-08
ENSG00000156875	1.53485	5.94741e-05
ENSG00000156876	0.238302	0.0170508
ENSG00000122435	0.701933	1.85756e-08
ENSG00000122477	0.787144	0.0783042
ENSG00000137992	-0.100009	0.422077
ENSG00000224616	0.50823	0.00873016
ENSG00000137996	-0.180341	0.0978245
ENSG00000079335	0.339273	0.0878651
ENSG00000234332	-0.171527	0.748294
ENSG00000162694	0.241971	0.0300644
ENSG00000162695	1.07141	5.4893e-18
ENSG00000117543	-0.5823	5.96981e-07
ENSG00000235795	1.34558	0.0481779
ENSG00000233184	0.399687	0.00575603
ENSG00000226715	-0.394552	0.0162417
ENSG00000183298	-1.4649	1.097e-09
ENSG00000185946	0.750625	0.000376724
ENSG00000240038	0.0840706	0.811654
ENSG00000227850	0.194899	0.671326
ENSG00000232952	1.29239	1.79707e-06
ENSG00000198890	-0.35492	0.00863855
ENSG00000224550	-0.0427974	0.886753
ENSG00000085491	0.0214124	0.875311
ENSG00000162636	0.512785	0.0025014
ENSG00000134186	-0.14734	0.274657
ENSG00000116266	-0.302845	0.0150401
ENSG00000121957	0.44475	0.000199542
ENSG00000121940	0.808388	1.30674e-07
ENSG00000085433	1.00531	1.74815e-17
ENSG00000244716	-0.739454	1.44285e-08
ENSG00000197780	0.0310989	0.783229
ENSG00000273382	0.0387866	0.912155
ENSG00000215717	0.096733	0.4194
ENSG00000116299	0.670928	0.184191
ENSG00000031698	-1.10458	2.03919e-16
ENSG00000143126	0.92365	3.64561e-09
ENSG00000134222	-0.52346	2.55217e-09
ENSG00000134243	0.306012	0.00923749
ENSG00000143106	-0.355512	0.0139175
ENSG00000143028	1.32541	0.000987456
ENSG00000162650	0.402498	0.00403626
ENSG00000174151	0.22653	0.15128
ENSG00000065135	0.056749	0.359387
ENSG00000134183	2.54258	7.68911e-05
ENSG00000116337	0.1498	0.112532
ENSG00000168765	-0.681625	0.000176194
ENSG00000213366	-0.238199	0.397809
ENSG00000184371	0.53914	0.0441412
ENSG00000168710	-0.429418	1.2396e-11
ENSG00000143093	0.377101	3.58768e-05
ENSG00000258634	0.486726	0.00128236
ENSG00000197106	-0.143735	0.288906
ENSG00000116396	0.0822071	0.476221
ENSG00000162775	1.03928	5.6345e-22
ENSG00000224699	0.353925	0.138729
ENSG00000168679	0.885783	0.00735045
ENSG00000273373	0.0218765	0.922559
ENSG00000134248	-1.17779	1.09542e-09
ENSG00000261654	0.714596	0.149529
ENSG00000232811	0.170295	0.686419
ENSG00000121931	-0.283783	0.00835354
ENSG00000156171	-0.512711	0.000160205
ENSG00000134255	0.530206	0.00294591
ENSG00000162777	-0.814476	0.000330828
ENSG00000173947	-0.45036	0.408629
ENSG00000085465	0.737221	3.65028e-06
ENSG00000260948	1.47004	1.27282e-10
ENSG00000233337	0.765145	0.0153975
ENSG00000243960	0.94538	0.020293
ENSG00000116455	0.550245	1.4669e-10
ENSG00000116459	-0.680792	3.95737e-09
ENSG00000143110	1.86798	0.00218397
ENSG00000116473	-0.448069	6.3737e-06
ENSG00000197852	-0.305371	0.0796184
ENSG00000064703	0.506845	3.88611e-08
ENSG00000143079	0.507376	0.00148154
ENSG00000134245	0.810963	9.5384e-06
ENSG00000007341	0.0925072	0.576963
ENSG00000116489	0.179434	0.001093
ENSG00000155363	-0.446047	7.80723e-10
ENSG00000225075	1.58437	0.00467778
ENSG00000155366	-0.550719	0.000110175
ENSG00000155367	-1.05161	0.00177314
ENSG00000184599	0.11244	0.759103
ENSG00000155380	0.287098	3.56949e-06
ENSG00000229020	1.64594	0.00452187
ENSG00000226419	-0.537151	0.00204081
ENSG00000226419	-0.537151	0.00204081
ENSG00000238198	0.371306	0.5131
ENSG00000198799	0.489944	2.00532e-05
ENSG00000081026	0.819305	4.01088e-12
ENSG00000232499	0.276202	0.108651
ENSG00000116793	1.24864	2.90329e-20
ENSG00000232450	1.31499	0.0137388
ENSG00000081019	0.689949	2.28857e-11
ENSG00000226167	1.96419	0.000699837
ENSG00000188761	0.213183	0.608569
ENSG00000134262	0.263955	0.0246141
ENSG00000118655	0.664658	3.64915e-08
ENSG00000163349	1.383	2.90086e-25
ENSG00000116774	0.619466	0.307792
ENSG00000197323	0.328617	4.77399e-06
ENSG00000236480	-0.200295	0.666228
ENSG00000116752	-0.433644	4.26466e-06
ENSG00000175984	-0.00271663	0.992365
ENSG00000213281	0.274362	0.00732316
ENSG00000009307	-0.0603952	0.402475
ENSG00000052723	0.559684	4.71325e-05
ENSG00000173218	0.816333	3.58223e-08
ENSG00000163393	0.0584758	0.82281
ENSG00000163399	0.405677	0.00278105
ENSG00000203865	0.180538	0.285904
ENSG00000224950	3.19082	3.05099e-06
ENSG00000116815	0.324106	0.176632
ENSG00000177173	1.33351	0.00240111
ENSG00000143061	0.902908	2.0167e-07
ENSG00000134247	-0.471165	6.75976e-06
ENSG00000134256	-0.415917	0.259666
ENSG00000236137	-0.730771	0.119086
ENSG00000116830	0.906341	3.76328e-10
ENSG00000134253	-0.0550477	0.746359
ENSG00000198162	1.02067	6.15545e-16
ENSG00000183508	1.52434	1.02915e-13
ENSG00000196505	0.856153	1.97298e-09
ENSG00000065183	0.40333	8.41298e-07
ENSG00000116874	-0.541691	6.73111e-05
ENSG00000231365	0.624067	1.39415e-06
ENSG00000143067	0.767412	1.22054e-05
ENSG00000092621	-2.22479	2.35117e-37
ENSG00000134250	1.62394	2.67162e-21
ENSG00000265808	0.422637	0.00744708
ENSG00000270231	0.528542	0.0204894
ENSG00000270392	0.622812	0.220577
ENSG00000275131	0.27554	0.507476
ENSG00000273136	1.3087	2.9727e-07
ENSG00000263353	-0.407788	0.2635
ENSG00000226067	-1.46499	1.30923e-16
ENSG00000188610	0.2901	0.171286
ENSG00000171943	-0.462519	0.0215649
ENSG00000231752	-0.457155	0.21503
ENSG00000242352	1.7901	0.00388242
ENSG00000263513	-1.27178	0.00555267
ENSG00000263513	-1.27178	0.00555267
ENSG00000266338	0.653412	1.56572e-05
ENSG00000227212	2.16081	0.00235225
ENSG00000196369	-0.679551	0.00752858
ENSG00000215784	-0.277448	0.259141
ENSG00000272419	-0.377701	0.225034
ENSG00000223612	1.43257	0.000486609
ENSG00000162825	0.330098	0.103968
ENSG00000234367	1.84505	0.00201112
ENSG00000272150	0.698603	0.279278
ENSG00000117262	-0.34058	0.0896017
ENSG00000117262	-0.34058	0.0896017
ENSG00000174827	0.740385	0.110701
ENSG00000117281	1.93132	1.80098e-07
ENSG00000265491	0.305317	0.000544533
ENSG00000186141	0.389252	0.000361873
ENSG00000186364	0.952894	4.57874e-08
ENSG00000131788	0.179793	0.202425
ENSG00000143127	0.713991	0.0890342
ENSG00000131779	-0.543588	4.78701e-05
ENSG00000265241	-0.259265	0.00422085
ENSG00000211451	-0.609872	0.211145
ENSG00000234222	-0.239691	0.642926
ENSG00000271601	0.369344	0.000327692
ENSG00000272031	1.34877	7.02822e-05
ENSG00000121851	-1.1496	3.75773e-11
ENSG00000233396	1.00643	0.00887619
ENSG00000271425	0.735459	0.0501881
ENSG00000268043	0.226344	0.123997
ENSG00000230832	0.389003	0.194423
ENSG00000131791	0.742128	1.15864e-12
ENSG00000180867	0.103527	0.413262
ENSG00000131781	1.20547	0.000370533
ENSG00000226015	0.0932754	0.41475
ENSG00000131778	1.96629	1.65108e-06
ENSG00000278811	2.43377	7.30148e-07
ENSG00000116128	0.714146	1.15811e-06
ENSG00000162836	-0.201197	0.257092
ENSG00000188092	0.359291	0.146263
ENSG00000188092	0.359291	0.146263
ENSG00000215859	1.31657	0.000224184
ENSG00000274372	0.999668	0.0127335
ENSG00000263956	0.565446	0.00322512
ENSG00000198658	-0.536467	0.0222801
ENSG00000227733	0.0853837	0.866575
ENSG00000228626	-1.39984	0.00155564
ENSG00000274020	-1.19462	1.09863e-09
ENSG00000274020	-1.19462	1.09863e-09
ENSG00000274020	-1.19462	1.09863e-09
ENSG00000231551	0.530943	0.115901
ENSG00000225871	1.09009	0.0709708
ENSG00000280649	-1.55717	0.00536078
ENSG00000270629	0.506092	0.0410925
ENSG00000178104	0.273793	0.0224448
ENSG00000178104	0.273793	0.0224448
ENSG00000269713	0.719376	1.47206e-06
ENSG00000286219	1.15931	0.0363534
ENSG00000277147	-1.16983	2.30402e-08
ENSG00000203814	0.0195782	0.966615
ENSG00000220323	1.40558	0.00383142
ENSG00000261716	0.561689	0.00467568
ENSG00000184678	-0.0439348	0.876023
ENSG00000184260	-1.54686	4.55494e-06
ENSG00000178096	-1.05747	9.19629e-11
ENSG00000159164	0.932998	0.0112009
ENSG00000143368	0.275429	0.000563455
ENSG00000014914	0.195929	0.170873
ENSG00000264522	0.724977	3.64314e-15
ENSG00000285184	-1.92306	2.59175e-11
ENSG00000136631	-0.202281	0.0910707
ENSG00000023902	-0.525173	0.00194092
ENSG00000143401	0.493106	4.86423e-09
ENSG00000118298	-0.106433	0.757776
ENSG00000117362	-0.312515	9.92374e-06
ENSG00000118292	0.900104	0.0543261
ENSG00000159208	0.692815	0.0717906
ENSG00000266472	-0.809207	1.89936e-09
ENSG00000117360	0.192883	0.0326218
ENSG00000163125	0.864361	1.11582e-11
ENSG00000143374	-0.746958	2.12764e-06
ENSG00000143369	0.784998	7.38116e-05
ENSG00000228126	0.404825	0.480443
ENSG00000143382	0.786692	0.00322482
ENSG00000143384	0.859982	1.68628e-15
ENSG00000143384	0.859982	1.68628e-15
ENSG00000143420	-0.40263	0.00271079
ENSG00000143457	0.442347	0.000335076
ENSG00000143387	1.25439	2.86158e-07
ENSG00000143437	0.465922	2.89822e-06
ENSG00000143379	0.388203	0.000847722
ENSG00000143418	0.143933	0.213073
ENSG00000231073	1.99683	0.00657508
ENSG00000143412	0.0478502	0.879567
ENSG00000143409	0.499855	0.0325596
ENSG00000143363	0.146548	0.193332
ENSG00000163141	0.737384	0.015672
ENSG00000143443	0.36357	0.45778
ENSG00000197622	0.805549	2.04386e-08
ENSG00000213190	0.193242	0.151515
ENSG00000143458	-0.204005	0.128269
ENSG00000261168	-0.907963	0.165197
ENSG00000143434	-0.157155	0.221122
ENSG00000163156	-0.543796	0.00026107
ENSG00000163156	-0.543796	0.00026107
ENSG00000163155	0.174717	0.361552
ENSG00000163157	0.0185267	0.936153
ENSG00000163159	-0.7499	8.80611e-12
ENSG00000143398	0.426808	2.27607e-06
ENSG00000159352	-0.515672	0.000130466
ENSG00000143373	0.132999	0.207917
ENSG00000143393	0.299624	1.86656e-05
ENSG00000143390	0.111318	0.392493
ENSG00000237976	-1.27286	0.00545621
ENSG00000159377	-0.428628	0.000276117
ENSG00000143442	0.590922	4.19035e-09
ENSG00000143375	1.65711	1.86909e-35
ENSG00000143367	0.738313	1.10936e-11
ENSG00000143376	0.713185	3.99471e-12
ENSG00000159409	0.417197	0.311824
ENSG00000143436	-0.315348	0.00491688
ENSG00000143450	0.352096	0.355439
ENSG00000249602	-0.0684954	0.87736
ENSG00000182134	0.342048	0.0604596
ENSG00000143365	-0.974572	0.00409017
ENSG00000196407	0.612708	0.347834
ENSG00000159445	0.105764	0.237559
ENSG00000197747	0.566143	8.43977e-06
ENSG00000163191	-0.947235	4.4932e-07
ENSG00000238279	0.0260354	0.927812
ENSG00000197956	-0.348332	0.0641329
ENSG00000196420	-0.415139	0.299473
ENSG00000196154	-1.4577	0.000826385
ENSG00000188015	0.140222	0.667061
ENSG00000196754	-1.94505	9.27919e-13
ENSG00000285867	0.581862	0.328239
ENSG00000188643	-0.257063	0.0856452
ENSG00000189334	-4.7793	1.13406e-88
ENSG00000189171	-0.300398	0.0724026
ENSG00000160678	-0.0754247	0.743213
ENSG00000272030	0.047003	0.928163
ENSG00000160679	-0.344828	0.000889014
ENSG00000143553	-0.527271	1.49864e-06
ENSG00000143621	-1.17828	2.00874e-08
ENSG00000169418	-0.17895	0.757637
ENSG00000143624	0.0736639	0.38658
ENSG00000143554	-1.41831	1.10952e-20
ENSG00000143614	0.732266	6.28945e-12
ENSG00000284738	1.13094	0.0189861
ENSG00000198837	-0.00325173	0.973654
ENSG00000160741	0.0523572	0.59914
ENSG00000143570	0.554775	0.0508384
ENSG00000282386	0.0292072	0.95137
ENSG00000143578	-1.74805	1.50128e-27
ENSG00000143543	-1.17048	7.7606e-11
ENSG00000272654	0.0151249	0.968086
ENSG00000143545	-1.09199	1.95126e-10
ENSG00000177954	-1.1184	2.75089e-10
ENSG00000143552	0.737274	0.0386838
ENSG00000143549	-0.0879474	0.11694
ENSG00000143612	-0.546411	1.5434e-10
ENSG00000143569	0.737387	9.99008e-22
ENSG00000143575	-0.795352	1.98432e-09
ENSG00000143515	0.759161	8.28886e-13
ENSG00000226855	-0.688409	0.113714
ENSG00000160712	0.479372	0.00295816
ENSG00000160714	-0.264761	0.0011434
ENSG00000160710	0.707625	5.27061e-07
ENSG00000287064	1.93344	1.15693e-39
ENSG00000143603	1.2529	0.00387817
ENSG00000163344	-1.33882	5.95689e-08
ENSG00000163346	-1.62554	3.55029e-45
ENSG00000163348	-0.186357	0.00500305
ENSG00000271380	-1.31513	0.00139889
ENSG00000160691	0.426311	2.89236e-05
ENSG00000173207	-0.875037	4.44267e-08
ENSG00000160688	-0.381742	3.05919e-05
ENSG00000160685	-0.0663746	0.617351
ENSG00000163354	-1.25808	0.00405931
ENSG00000163357	-0.186659	0.700669
ENSG00000232093	-1.84418	7.21092e-07
ENSG00000143537	-0.221919	0.00413374
ENSG00000243364	-0.407901	0.00543502
ENSG00000143590	-0.660642	2.67206e-05
ENSG00000169242	-0.299376	0.121636
ENSG00000169241	-0.778268	2.07009e-12
ENSG00000179085	-1.48024	5.43389e-12
ENSG00000163463	-0.0735833	0.552504
ENSG00000163462	-0.225001	0.0830537
ENSG00000185499	-0.294856	0.109387
ENSG00000231064	0.417832	0.285442
ENSG00000169231	-0.586682	0.000358927
ENSG00000173171	-0.0656877	0.685024
ENSG00000160766	-0.0793478	0.676706
ENSG00000236675	1.43471	6.98148e-07
ENSG00000177628	0.26475	0.0223695
ENSG00000160767	-0.272489	0.00223176
ENSG00000116521	-0.603251	1.60778e-06
ENSG00000176444	-0.0804991	0.439891
ENSG00000143630	0.634192	0.00014223
ENSG00000160752	0.277469	0.0124763
ENSG00000225855	0.36087	0.0247098
ENSG00000160753	-0.259622	0.00227433
ENSG00000116539	1.46181	7.69552e-53
ENSG00000235919	-0.150159	0.63336
ENSG00000125459	0.293121	0.00650764
ENSG00000246203	0.330848	0.440804
ENSG00000163374	0.281765	0.00239958
ENSG00000132676	-0.33196	0.000857613
ENSG00000203761	0.691633	0.000558652
ENSG00000116580	0.750252	2.75598e-14
ENSG00000132718	1.23151	7.41298e-06
ENSG00000143622	0.308536	0.00683662
ENSG00000132680	0.372639	1.86737e-05
ENSG00000116584	-1.56847	9.77592e-56
ENSG00000273002	-0.916499	0.0475386
ENSG00000285677	0.933528	0.0162895
ENSG00000163479	-0.773122	4.49775e-08
ENSG00000160803	0.0492306	0.457284
ENSG00000116586	-1.2095	6.80209e-11
ENSG00000132698	-5.72199	1.0154e-33
ENSG00000254726	-1.07691	1.19764e-29
ENSG00000160789	0.068694	0.509648
ENSG00000196189	1.37469	0.0131535
ENSG00000160785	0.834892	7.31143e-23
ENSG00000160783	-1.10504	1.24753e-11
ENSG00000242252	-0.549296	0.153715
ENSG00000160781	-0.284662	0.0356219
ENSG00000198952	-0.154614	0.0270729
ENSG00000163472	-0.00725624	0.953992
ENSG00000198715	-0.186856	0.339252
ENSG00000163468	-0.67456	5.68381e-09
ENSG00000163467	0.18569	0.539971
ENSG00000132677	-1.61602	9.01904e-09
ENSG00000125462	-0.46339	0.00420799
ENSG00000116604	0.670293	9.78892e-08
ENSG00000183856	0.348519	0.00325434
ENSG00000163382	-0.829891	1.46164e-08
ENSG00000272068	-0.803121	1.46439e-06
ENSG00000132692	0.959738	8.0666e-06
ENSG00000272405	-0.216994	0.0383388
ENSG00000229953	1.23407	1.00005e-08
ENSG00000132688	-0.00591627	0.945295
ENSG00000143320	-1.1862	1.04172e-21
ENSG00000223356	1.69598	0.0102335
ENSG00000143319	0.548496	7.40157e-14
ENSG00000143303	-0.345346	0.000753297
ENSG00000143314	-0.458842	0.00644737
ENSG00000143321	-0.111716	0.0897401
ENSG00000143294	0.193062	0.0229806
ENSG00000027869	-1.87374	7.19542e-21
ENSG00000198400	0.534365	0.171969
ENSG00000187800	0.715833	0.000116985
ENSG00000160838	0.226132	0.571137
ENSG00000132694	0.723307	4.57631e-09
ENSG00000237842	0.772308	0.000109215
ENSG00000224520	-0.684122	2.52493e-06
ENSG00000117036	1.25624	8.24693e-16
ENSG00000183853	1.02561	1.75614e-10
ENSG00000158716	-1.95499	1.2125e-05
ENSG00000272668	-0.103925	0.729195
ENSG00000272668	-0.103925	0.729195
ENSG00000213085	-1.04048	0.0114257
ENSG00000158710	-0.662391	2.628e-09
ENSG00000085552	-1.51115	1.34042e-12
ENSG00000177807	1.22395	0.0570413
ENSG00000143315	-0.244769	0.066914
ENSG00000162729	-1.06224	5.72608e-18
ENSG00000227741	1.54013	0.000935114
ENSG00000162734	0.727346	5.18798e-13
ENSG00000132716	-0.175183	0.0100644
ENSG00000228606	1.7552	0.000195304
ENSG00000162735	-0.0294065	0.724049
ENSG00000122218	0.00939136	0.907943
ENSG00000235082	0.112964	0.591732
ENSG00000162736	-0.08695	0.259753
ENSG00000171786	1.57527	3.32731e-07
ENSG00000026751	1.1934	0.111001
ENSG00000213080	0.214016	0.079208
ENSG00000158769	-1.05382	8.77398e-15
ENSG00000215845	-1.89099	5.96067e-28
ENSG00000158773	-0.470111	3.63195e-05
ENSG00000186517	0.183294	0.619644
ENSG00000143217	0.974743	0.0139569
ENSG00000162755	-2.36205	2.15779e-22
ENSG00000143256	-0.624869	1.32218e-05
ENSG00000158793	-0.832611	3.21263e-15
ENSG00000158796	-0.292725	0.0165093
ENSG00000143222	-0.656034	3.63693e-05
ENSG00000224985	0.731691	0.00359492
ENSG00000143258	0.0147616	0.872795
ENSG00000143224	-0.811766	2.13833e-10
ENSG00000158850	-0.334485	0.000176197
ENSG00000158859	0.939924	0.0674841
ENSG00000158864	-0.684278	1.81916e-13
ENSG00000158869	-0.0162088	0.972592
ENSG00000158882	0.432259	0.000859744
ENSG00000143257	1.22592	0.00369
ENSG00000248485	1.60562	0.0247512
ENSG00000158887	-0.0519303	0.789608
ENSG00000143252	-0.33292	0.00461279
ENSG00000188931	1.1933	1.2478e-07
ENSG00000288670	0.243048	0.142785
ENSG00000283696	0.741862	0.214396
ENSG00000288093	-0.344984	0.467145
ENSG00000283317	1.98762	0.0110438
ENSG00000162746	-0.780507	0.00105295
ENSG00000081721	-0.547869	6.21217e-06
ENSG00000118217	-0.298404	0.000355779
ENSG00000162745	0.0928815	0.725693
ENSG00000198929	1.31201	6.6367e-08
ENSG00000171722	3.22724	0.000644169
ENSG00000239887	0.39591	0.000472643
ENSG00000152332	1.15935	2.33069e-16
ENSG00000117143	0.284015	0.00670533
ENSG00000162733	1.80847	6.52865e-09
ENSG00000132196	-0.250348	0.0426876
ENSG00000117152	-1.16622	0.000472245
ENSG00000143248	0.432119	0.0150819
ENSG00000232995	0.265025	0.412295
ENSG00000143228	-0.5092	4.6785e-05
ENSG00000213070	-0.229092	0.679495
ENSG00000185630	0.0889793	0.575908
ENSG00000143198	-0.91966	7.1749e-10
ENSG00000143149	-0.666755	9.89958e-10
ENSG00000143183	-0.151956	0.0833123
ENSG00000143179	0.0279822	0.709301
ENSG00000236364	1.56345	0.000226733
ENSG00000188859	-0.415522	0.0778823
ENSG00000215835	0.53349	0.00122062
ENSG00000143157	0.567052	2.33343e-05
ENSG00000152382	-0.235556	0.0863682
ENSG00000225171	-0.934701	0.134126
ENSG00000143195	1.19893	0.00661993
ENSG00000272205	-0.623356	0.288014
ENSG00000143190	0.798073	1.50037e-17
ENSG00000143162	-0.350862	0.000939146
ENSG00000197965	0.345266	0.000236559
ENSG00000143158	-0.431148	0.00148281
ENSG00000143164	-0.208196	0.0484838
ENSG00000224837	-0.381068	0.00121543
ENSG00000143147	0.191036	0.0689568
ENSG00000143155	-0.174982	0.11268
ENSG00000213064	0.378234	0.00708834
ENSG00000143178	-0.27964	0.385242
ENSG00000143153	0.75868	9.31662e-13
ENSG00000143156	-0.91747	0.000273444
ENSG00000117475	0.713387	6.8917e-07
ENSG00000117479	0.462463	0.0015173
ENSG00000213062	-0.384475	0.388226
ENSG00000000460	1.31056	1.73227e-06
ENSG00000188404	-0.663191	0.116013
ENSG00000171806	-0.506658	0.00313973
ENSG00000000457	0.30299	0.0421648
ENSG00000239494	2.26097	0.00327196
ENSG00000075945	-0.256398	0.133025
ENSG00000231407	-0.0708244	0.90268
ENSG00000120370	0.0213079	0.870448
ENSG00000010932	-0.594259	0.0173944
ENSG00000076258	0.297947	0.47908
ENSG00000285665	1.36072	5.0958e-07
ENSG00000117523	0.505404	2.19911e-07
ENSG00000233328	-0.569257	0.000234965
ENSG00000117533	-0.601165	0.000274338
ENSG00000010165	0.0119492	0.879575
ENSG00000197959	0.957466	0.00409545
ENSG00000135845	0.005113	0.965532
ENSG00000094975	0.533376	9.06112e-08
ENSG00000120337	-6.36521	5.27373e-47
ENSG00000117586	-4.12629	1.13681e-63
ENSG00000203739	0.514488	0.0450003
ENSG00000117592	-0.684498	1.62924e-10
ENSG00000183831	-0.287329	0.510602
ENSG00000076321	0.43883	0.0011652
ENSG00000120334	-0.0313092	0.754818
ENSG00000117593	0.0366015	0.749474
ENSG00000234741	-0.396682	0.00325753
ENSG00000270084	0.33835	0.462612
ENSG00000185278	1.54061	1.06633e-27
ENSG00000135870	0.766616	1.09141e-10
ENSG00000152061	-0.0804907	0.493039
ENSG00000116161	-0.326615	1.66196e-05
ENSG00000120333	-0.413167	0.000598918
ENSG00000181101	0.0253157	0.967684
ENSG00000235750	-1.50554	9.36829e-08
ENSG00000143207	-0.504918	3.39168e-05
ENSG00000242193	0.344267	0.144744
ENSG00000224687	1.53225	6.33372e-05
ENSG00000075391	1.59916	3.95957e-24
ENSG00000213058	-0.639757	0.228064
ENSG00000213057	1.99403	0.00508232
ENSG00000116191	0.541042	0.000190221
ENSG00000228196	0.321301	0.2783
ENSG00000116199	0.743326	6.63271e-10
ENSG00000186283	0.26975	0.00695121
ENSG00000143322	1.56262	7.78807e-47
ENSG00000057252	-0.0183539	0.878613
ENSG00000162779	-0.215028	0.60317
ENSG00000162782	1.14226	0.0700847
ENSG00000231966	1.27392	0.0345678
ENSG00000169905	0.909899	6.23097e-21
ENSG00000143337	0.683847	1.86329e-08
ENSG00000135837	1.37782	1.8881e-30
ENSG00000116260	-0.57904	1.82302e-07
ENSG00000121454	1.45335	2.10222e-07
ENSG00000230124	-0.338177	2.61834e-05
ENSG00000230124	-0.338177	2.61834e-05
ENSG00000143324	0.832267	9.869e-10
ENSG00000135835	0.737251	0.0246395
ENSG00000243155	-1.49393	1.25213e-05
ENSG00000135823	0.359856	0.000121361
ENSG00000153029	1.09959	1.25036e-14
ENSG00000162783	0.338677	0.00138448
ENSG00000179930	2.8463	2.13307e-06
ENSG00000135821	-0.0623463	0.381596
ENSG00000135828	0.946034	2.0428e-05
ENSG00000143333	-0.674632	0.0037005
ENSG00000287808	-1.08736	0.00995236
ENSG00000135829	-0.252279	0.00011685
ENSG00000224040	0.079193	0.816868
ENSG00000176855	-0.910456	0.0165319
ENSG00000135862	1.6578	3.35881e-34
ENSG00000224468	4.39509	4.36168e-05
ENSG00000058085	1.05631	1.80342e-14
ENSG00000232860	1.23347	0.00310474
ENSG00000116698	0.516455	1.76701e-12
ENSG00000162704	-0.279819	0.00110708
ENSG00000143344	-0.803037	0.0117143
ENSG00000198860	-0.940017	2.40264e-27
ENSG00000116667	-1.48258	9.23425e-09
ENSG00000116406	1.10362	1.32318e-18
ENSG00000121481	0.295058	0.00289175
ENSG00000121486	-0.274189	0.0116142
ENSG00000116668	-0.55354	0.0362641
ENSG00000213051	-0.430598	0.352304
ENSG00000279838	-0.500936	0.288268
ENSG00000116679	-0.30902	1.2687e-05
ENSG00000143341	0.21841	0.737438
ENSG00000047410	0.924583	1.47489e-17
ENSG00000157181	0.0941881	0.47787
ENSG00000229739	0.559701	0.180527
ENSG00000073756	-0.462294	0.283114
ENSG00000116711	0.213054	0.323333
ENSG00000285280	1.10311	0.00031643
ENSG00000226723	0.778594	0.0726947
ENSG00000236792	1.19749	0.000311395
ENSG00000231767	-0.837004	2.99328e-07
ENSG00000116741	0.401695	0.0306159
ENSG00000234473	1.3604	0.00889497
ENSG00000116750	-0.408736	0.000210243
ENSG00000116747	1.30646	5.0688e-16
ENSG00000023572	-0.134232	0.281955
ENSG00000134371	0.455448	2.72984e-06
ENSG00000232077	-0.0592825	0.874752
ENSG00000286285	1.7927	1.52243e-05
ENSG00000066279	1.47021	8.15944e-17
ENSG00000177888	0.7577	9.43522e-08
ENSG00000213047	0.306793	0.0798057
ENSG00000203724	-0.704631	0.023923
ENSG00000151414	0.611672	2.96799e-06
ENSG00000116833	0.578354	0.000125623
ENSG00000162702	1.07256	4.82818e-20
ENSG00000118193	0.579648	1.41067e-08
ENSG00000118197	-0.46691	0.00122443
ENSG00000260088	-1.71712	0.00365315
ENSG00000118200	1.45083	3.04415e-23
ENSG00000163362	0.228822	0.5049
ENSG00000116852	-0.184468	0.29615
ENSG00000081248	0.565479	0.393954
ENSG00000232237	0.0476742	0.897727
ENSG00000116857	-0.843968	8.25384e-12
ENSG00000163395	1.74757	0.0123184
ENSG00000159166	-3.31208	1.25954e-10
ENSG00000159173	-4.07473	6.508e-22
ENSG00000174307	-1.33021	1.07604e-16
ENSG00000159176	-0.351176	0.000128166
ENSG00000224536	-1.46567	4.14385e-10
ENSG00000223396	-0.252173	0.215695
ENSG00000134369	0.218115	0.110089
ENSG00000198700	0.182119	0.00682909
ENSG00000198892	-0.313818	0.0587811
ENSG00000163431	0.402941	0.2133
ENSG00000134375	-0.273318	0.0257815
ENSG00000176393	-0.621579	7.37046e-09
ENSG00000234678	0.38082	0.0548397
ENSG00000163435	-5.36306	5.40424e-50
ENSG00000170075	0.171268	0.736149
ENSG00000143862	-0.457497	2.03695e-05
ENSG00000243323	0.352564	0.431436
ENSG00000133067	-3.13328	6.43098e-09
ENSG00000077152	-0.95117	2.16938e-10
ENSG00000077157	1.04686	7.25327e-13
ENSG00000236439	-0.951575	0.0824852
ENSG00000117139	0.249773	0.107519
ENSG00000228288	-0.938029	0.0788713
ENSG00000228288	-0.938029	0.0788713
ENSG00000214796	-0.796322	0.000563078
ENSG00000234996	0.465231	0.197399
ENSG00000183155	-0.27076	0.0345297
ENSG00000117153	-0.283549	0.0012766
ENSG00000230280	1.26412	0.0457435
ENSG00000159346	-0.139892	0.0633816
ENSG00000159348	-0.272597	0.0453305
ENSG00000163444	-0.125155	0.15809
ENSG00000143847	0.920364	8.46022e-10
ENSG00000163485	0.616033	4.10756e-05
ENSG00000133055	4.84542	2.60834e-29
ENSG00000159388	-0.140148	0.366738
ENSG00000058668	1.11255	5.4543e-24
ENSG00000058673	1.9454	0.00461455
ENSG00000257315	2.77889	2.23787e-15
ENSG00000182004	-0.827807	1.92226e-06
ENSG00000232917	-0.232024	0.588553
ENSG00000143842	0.320581	0.00615011
ENSG00000143845	-0.485201	0.00443357
ENSG00000174567	-1.47586	1.05239e-06
ENSG00000143850	0.281466	0.653481
ENSG00000158615	0.920992	3.71481e-13
ENSG00000133056	-0.0805023	0.552042
ENSG00000198625	0.599834	1.17667e-05
ENSG00000170382	-1.12884	1.21202e-13
ENSG00000240219	0.0649685	0.856038
ENSG00000163531	0.864325	0.0313773
ENSG00000184144	1.0001	0.109615
ENSG00000174529	-0.0472779	0.798377
ENSG00000117222	0.867604	1.8008e-19
ENSG00000271580	2.30767	0.000977707
ENSG00000133059	0.784082	1.46054e-16
ENSG00000133069	0.335695	0.0867023
ENSG00000163545	1.56283	1.02169e-12
ENSG00000235363	-0.534813	0.0680658
ENSG00000281406	-1.05152	0.0131356
ENSG00000117266	-1.60753	2.12575e-11
ENSG00000174514	-0.843148	0.000353465
ENSG00000158711	1.26036	7.8897e-19
ENSG00000158715	0.328814	0.0403121
ENSG00000069275	0.0891784	0.340573
ENSG00000117280	0.0762815	0.574944
ENSG00000133065	0.942304	4.70411e-16
ENSG00000286619	0.0385317	0.859066
ENSG00000276600	-5.80657	1.00389e-10
ENSG00000196550	-0.179785	0.466648
ENSG00000266028	0.338657	0.000368516
ENSG00000263528	0.622401	0.00727468
ENSG00000266094	0.885221	2.85229e-07
ENSG00000234981	-0.28152	0.270258
ENSG00000143486	0.0661727	0.566522
ENSG00000143479	1.26103	1.45067e-20
ENSG00000162889	-0.114961	0.202587
ENSG00000224114	-0.932505	0.00414172
ENSG00000123836	0.214981	0.191691
ENSG00000180667	1.06033	6.0514e-12
ENSG00000224462	0.0606892	0.896717
ENSG00000243636	-0.538948	0.318972
ENSG00000196352	-0.481749	2.64304e-05
ENSG00000117322	-3.46944	2.63016e-07
ENSG00000244703	1.06442	0.14282
ENSG00000117335	-0.0329237	0.743917
ENSG00000203709	-0.284011	0.30497
ENSG00000076356	0.671861	0.079452
ENSG00000196878	-0.586651	0.000519528
ENSG00000162757	-0.0495178	0.742664
ENSG00000117595	-1.64371	1.40996e-08
ENSG00000117597	0.578782	7.96395e-08
ENSG00000228110	-0.650669	0.0350806
ENSG00000054392	-1.01652	1.58648e-05
ENSG00000224668	2.97286	0.000342323
ENSG00000226986	-0.776646	0.000268471
ENSG00000117625	0.11836	0.325981
ENSG00000082512	0.208521	0.0614003
ENSG00000153363	-0.225073	0.0882626
ENSG00000170385	-0.0145557	0.926941
ENSG00000117650	-0.347204	4.94223e-06
ENSG00000224763	1.89341	0.00925954
ENSG00000231057	-0.321686	0.489655
ENSG00000123684	0.340595	0.00217953
ENSG00000143493	-0.153765	0.127673
ENSG00000143476	0.138304	0.111236
ENSG00000220749	-2.20686	0.000230864
ENSG00000066027	0.356627	1.60506e-05
ENSG00000225338	-1.25169	0.000145259
ENSG00000065600	-0.611907	3.11707e-08
ENSG00000117691	-0.996337	8.39077e-09
ENSG00000260805	0.65505	0.148074
ENSG00000162772	0.173764	0.103399
ENSG00000123685	-0.640079	0.00426757
ENSG00000117697	-0.0316954	0.724284
ENSG00000203705	-0.697881	1.6219e-08
ENSG00000198468	-0.309008	0.031716
ENSG00000162769	0.866497	1.56091e-11
ENSG00000143494	0.417935	0.358506
ENSG00000174606	0.101852	0.279384
ENSG00000136643	0.61569	1.44949e-06
ENSG00000143499	-0.175258	0.122527
ENSG00000152104	1.82855	7.46319e-58
ENSG00000117724	0.954072	1.3343e-12
ENSG00000082482	5.49389	9.68937e-06
ENSG00000136636	0.177674	0.0684589
ENSG00000092978	0.426945	5.61601e-05
ENSG00000162814	-0.0022817	0.993959
ENSG00000067533	0.152843	0.0543207
ENSG00000143353	-1.45548	2.62793e-22
ENSG00000225920	1.18332	0.0481013
ENSG00000215817	0.817506	0.000310922
ENSG00000196660	-1.88627	0.000110759
ENSG00000136628	-0.442178	4.01226e-05
ENSG00000162813	-0.631624	2.61266e-08
ENSG00000067704	-0.167109	0.0852272
ENSG00000232134	-1.3353	4.48209e-09
ENSG00000118873	0.274336	0.0140727
ENSG00000218283	0.172867	0.0231279
ENSG00000232883	-0.852699	0.0405782
ENSG00000116141	0.408684	0.0156144
ENSG00000162817	0.0738911	0.453993
ENSG00000117791	-0.656017	2.94724e-07
ENSG00000186205	-0.458619	9.18259e-05
ENSG00000136630	-0.969931	0.00122668
ENSG00000143507	-0.60014	0.0243701
ENSG00000143512	1.47634	0.00669075
ENSG00000143498	0.168074	0.294698
ENSG00000225265	-1.50638	5.81628e-06
ENSG00000154305	0.859271	2.44555e-15
ENSG00000272750	0.0157803	0.967262
ENSG00000186063	0.49067	0.000102425
ENSG00000162819	-0.00314811	0.977148
ENSG00000154309	0.574293	0.000252573
ENSG00000187554	-0.16155	0.711697
ENSG00000143502	0.521187	0.272992
ENSG00000162909	0.157386	0.218483
ENSG00000143514	0.544488	4.64539e-12
ENSG00000227621	-0.130701	0.825496
ENSG00000188460	0.442408	0.0857955
ENSG00000272645	-0.677821	3.02789e-05
ENSG00000185495	0.514533	0.069208
ENSG00000143756	0.663686	9.39616e-09
ENSG00000236773	0.0337706	0.947677
ENSG00000143753	0.357585	1.88223e-05
ENSG00000143748	0.208052	0.277603
ENSG00000143771	-0.476823	0.000947576
ENSG00000162923	0.780083	1.33841e-17
ENSG00000143786	-0.653892	0.0619789
ENSG00000229991	-0.659331	0.208913
ENSG00000185842	0.252828	0.128717
ENSG00000143815	0.0243225	0.794183
ENSG00000154380	0.404547	0.000167482
ENSG00000143742	-0.461111	1.1397e-07
ENSG00000143819	-0.940618	9.98981e-10
ENSG00000242861	-1.14444	0.000384254
ENSG00000196187	0.074709	0.479813
ENSG00000243709	0.306857	0.595174
ENSG00000143811	-0.789026	5.19924e-17
ENSG00000143751	0.597102	1.33411e-07
ENSG00000163041	1.02438	0.000738536
ENSG00000225518	-1.00165	0.0216877
ENSG00000182827	0.528676	2.33445e-07
ENSG00000183814	-0.290937	0.00217803
ENSG00000143799	-0.3304	2.41412e-05
ENSG00000143801	1.08384	1.64568e-06
ENSG00000163050	0.882482	0.00272283
ENSG00000143776	0.611439	8.04809e-08
ENSG00000224834	-1.00114	0.00545344
ENSG00000181450	0.486638	0.017398
ENSG00000143740	0.0070373	0.944528
ENSG00000081692	-0.257325	0.0485109
ENSG00000143816	0.88737	7.59834e-06
ENSG00000143761	-0.0258446	0.672549
ENSG00000143793	-1.13614	8.76672e-14
ENSG00000162910	-0.92974	1.82797e-08
ENSG00000280157	-0.314601	0.570151
ENSG00000143774	-0.575505	0.000143843
ENSG00000198835	0.152531	0.470094
ENSG00000203684	0.319467	0.548746
ENSG00000181873	0.39434	1.12961e-05
ENSG00000162913	0.670418	0.123725
ENSG00000154358	0.125231	0.289346
ENSG00000269934	-0.441917	0.391929
ENSG00000270110	2.16129	0.00427818
ENSG00000287315	-0.117601	0.679403
ENSG00000154370	0.0398183	0.606765
ENSG00000162931	2.26551	1.21656e-05
ENSG00000181218	-1.62652	1.38909e-20
ENSG00000196890	-0.919803	0.0112758
ENSG00000168159	-0.797157	7.73569e-12
ENSG00000212237	0.726479	0.170393
ENSG00000183929	0.766447	0.135748
ENSG00000234975	-1.04257	1.79819e-06
ENSG00000116574	-0.934014	0.00156861
ENSG00000177788	0.232475	0.185428
ENSG00000168118	-0.242982	0.0189153
ENSG00000154429	0.809544	1.48398e-09
ENSG00000143632	1.62163	0.00184717
ENSG00000069248	-0.0688966	0.547988
ENSG00000135776	0.0843232	0.528425
ENSG00000135801	0.613351	3.86398e-10
ENSG00000135763	1.60892	2.07615e-22
ENSG00000213028	0.331981	0.599772
ENSG00000143641	-0.289536	0.000911144
ENSG00000135775	0.456332	0.0401311
ENSG00000135744	0.00297534	0.99447
ENSG00000119280	0.60986	1.56581e-08
ENSG00000143643	-0.698062	0.000751214
ENSG00000173409	-0.147028	0.606448
ENSG00000182118	-0.0653039	0.529522
ENSG00000143633	-0.232919	0.0378107
ENSG00000116906	-0.00423022	0.972578
ENSG00000116903	1.02519	1.23771e-13
ENSG00000010072	0.56521	1.13217e-08
ENSG00000135766	1.35294	3.48517e-12
ENSG00000233461	-0.60933	0.00835776
ENSG00000116918	-0.26847	0.00300055
ENSG00000116991	0.591886	0.00221659
ENSG00000135778	-0.313193	0.0161728
ENSG00000135749	0.206072	0.233242
ENSG00000231940	-1.26492	0.00432091
ENSG00000143674	1.03128	4.25331e-11
ENSG00000135750	-0.728367	5.68784e-06
ENSG00000183780	-2.51783	5.27808e-06
ENSG00000235605	-0.578175	0.0494306
ENSG00000231663	-1.45566	3.1798e-06
ENSG00000168275	-0.84418	2.20221e-08
ENSG00000059588	0.290411	0.0462571
ENSG00000168264	0.316031	0.00606411
ENSG00000280587	1.7525	0.0137698
ENSG00000173726	-0.0975015	0.124265
ENSG00000188739	-0.456928	0.0768771
ENSG00000054267	0.157957	0.135915
ENSG00000152904	-0.688875	6.81084e-11
ENSG00000285053	0.718987	0.000871519
ENSG00000284770	0.743592	0.00217719
ENSG00000162885	0.101757	0.259328
ENSG00000168243	-0.677751	4.55001e-08
ENSG00000143669	1.06715	3.64594e-07
ENSG00000235674	0.36387	0.551104
ENSG00000077585	0.443411	0.0274058
ENSG00000086619	-0.144066	0.371537
ENSG00000116977	0.562112	3.23456e-07
ENSG00000273058	0.144336	0.47855
ENSG00000119285	1.35348	2.66003e-14
ENSG00000077522	0.367455	0.401722
ENSG00000116984	0.63574	2.15881e-07
ENSG00000237991	-0.692059	0.0494351
ENSG00000228818	-0.292346	0.489494
ENSG00000091483	-0.09937	0.416384
ENSG00000203668	0.693309	0.000601453
ENSG00000203668	0.693309	0.000601453
ENSG00000174371	0.824272	1.61579e-14
ENSG00000143702	1.15096	1.05988e-13
ENSG00000054282	-1.06638	2.53043e-05
ENSG00000117020	1.34929	0.0587135
ENSG00000179456	0.360132	0.111849
ENSG00000035687	-0.320459	0.00211288
ENSG00000121644	0.773476	9.15675e-14
ENSG00000203667	0.979688	0.0168623
ENSG00000153187	0.205418	7.59119e-05
ENSG00000203666	-0.339543	0.0654399
ENSG00000162849	0.537448	0.340544
ENSG00000185420	-0.909942	8.71705e-06
ENSG00000162851	-0.270886	0.00427656
ENSG00000162852	0.621867	1.86245e-08
ENSG00000260698	1.45198	0.0122441
ENSG00000153207	1.06198	1.06013e-22
ENSG00000197472	-0.077441	0.703585
ENSG00000135747	0.681703	0.116116
ENSG00000277462	-0.143137	0.351277
ENSG00000188295	-0.247421	0.165931
ENSG00000196418	-0.242674	0.136784
ENSG00000259865	-0.867996	1.26366e-05
ENSG00000227671	0.992293	3.45181e-08
ENSG00000162714	0.245398	0.000768431
ENSG00000175137	-0.266638	0.00137566
ENSG00000171161	-0.423885	1.34948e-06
ENSG00000171163	-0.229204	0.0295832
ENSG00000185220	0.242574	0.109373
ENSG00000184731	0.0349015	0.803819
ENSG00000035115	0.224496	0.100668
ENSG00000143727	-0.462007	1.39682e-10
ENSG00000189292	2.28797	0.000212856
ENSG00000235779	0.888409	0.123376
ENSG00000151353	-0.652037	4.41171e-11
ENSG00000032389	-0.681211	1.10148e-05
ENSG00000171853	0.705917	8.07387e-12
ENSG00000225234	1.60022	2.86928e-05
ENSG00000182551	-0.424163	0.000421257
ENSG00000235078	0.208426	0.644371
ENSG00000286905	0.272156	0.638781
ENSG00000171865	0.23916	0.0952956
ENSG00000234171	-0.391055	0.00394613
ENSG00000287126	-0.86468	2.04083e-05
ENSG00000171863	-0.546154	9.39116e-07
ENSG00000118004	-1.96706	2.59518e-09
ENSG00000134326	-0.259088	0.634244
ENSG00000134321	2.69894	0.146767
ENSG00000228203	0.510825	0.176975
ENSG00000151692	-0.325833	0.0757816
ENSG00000225642	-0.449145	0.170945
ENSG00000235092	-0.343795	0.428905
ENSG00000115738	-0.337824	0.133826
ENSG00000134313	0.913919	2.07628e-16
ENSG00000143797	0.397254	0.000138771
ENSG00000151693	1.04908	1.95388e-07
ENSG00000119185	0.07667	0.455732
ENSG00000119203	-0.358465	0.00952564
ENSG00000134330	-0.782889	4.61334e-05
ENSG00000151694	0.526004	0.000876099
ENSG00000271855	-0.519644	0.152804
ENSG00000134308	-0.121014	0.103004
ENSG00000115750	0.027481	0.879819
ENSG00000269973	-0.428372	0.0118355
ENSG00000134317	-0.342042	0.112074
ENSG00000260077	-1.51768	0.000220101
ENSG00000172059	0.171559	0.38161
ENSG00000205795	-2.61921	8.50333e-19
ENSG00000171848	0.0794799	0.328231
ENSG00000285872	1.05041	0.00470625
ENSG00000115756	0.397248	7.3206e-05
ENSG00000115758	-0.00281967	0.967039
ENSG00000257135	-0.332156	0.0950814
ENSG00000115761	0.0442975	0.703834
ENSG00000243819	-0.781604	0.0451806
ENSG00000143882	-0.369509	0.171995
ENSG00000272275	-0.109878	0.768671
ENSG00000143870	-0.338631	0.0176601
ENSG00000150873	-0.442698	0.271271
ENSG00000162976	-1.1806	4.5831e-09
ENSG00000134318	1.08504	5.11204e-23
ENSG00000230154	1.65474	0.00298412
ENSG00000169016	0.366552	0.000174198
ENSG00000196208	-0.541708	0.000271051
ENSG00000134324	0.912237	2.5849e-13
ENSG00000228496	-1.50885	1.90748e-16
ENSG00000071575	-1.80826	4.63955e-11
ENSG00000151779	-0.329786	0.0346744
ENSG00000079785	-0.397165	9.01735e-06
ENSG00000163029	0.253471	0.00710678
ENSG00000178295	0.843645	4.45785e-10
ENSG00000170745	0.52872	0.0670314
ENSG00000240857	-0.548522	1.21445e-06
ENSG00000183891	-0.121021	0.611859
ENSG00000118965	0.366438	0.0137476
ENSG00000227210	-0.37692	0.399128
ENSG00000068697	-0.700609	3.73798e-09
ENSG00000115884	-0.483268	0.0308992
ENSG00000055917	0.405103	4.84043e-05
ENSG00000143878	0.324382	0.0167785
ENSG00000279307	0.869431	0.171537
ENSG00000118960	-0.444376	7.3344e-06
ENSG00000118961	0.204233	0.0684933
ENSG00000119771	0.47462	1.57676e-05
ENSG00000283031	1.17284	0.0497532
ENSG00000119778	0.992699	5.65986e-12
ENSG00000173960	0.456642	6.53751e-05
ENSG00000205639	-0.729171	0.000228024
ENSG00000163026	1.28274	1.31873e-24
ENSG00000119782	-1.11347	5.13049e-07
ENSG00000115128	-0.816055	1.38276e-06
ENSG00000219626	-0.188584	0.490145
ENSG00000115129	-0.904745	2.98867e-07
ENSG00000176732	-0.452174	0.356267
ENSG00000198399	0.32197	0.00609707
ENSG00000084676	0.672746	8.68284e-09
ENSG00000184924	-0.915102	5.2305e-07
ENSG00000138092	0.48211	2.12512e-11
ENSG00000138031	0.70927	7.1837e-06
ENSG00000271936	0.544985	0.00029386
ENSG00000115137	0.244019	0.257133
ENSG00000224165	-1.22829	8.32102e-05
ENSG00000084710	1.30864	0.000129807
ENSG00000119772	0.0390417	0.751023
ENSG00000235072	0.269783	0.68059
ENSG00000138101	-0.29844	0.164284
ENSG00000143970	1.43165	7.13624e-28
ENSG00000217643	0.634327	0.297544
ENSG00000084731	0.579048	8.41108e-06
ENSG00000268412	-0.837237	0.00734874
ENSG00000084733	0.0178163	0.836399
ENSG00000157833	0.121328	0.282434
ENSG00000084754	-0.78738	2.76317e-07
ENSG00000138029	-0.389114	0.000581314
ENSG00000173567	1.03979	0.0117444
ENSG00000138018	1.01992	4.26336e-15
ENSG00000115155	1.34942	0.0478044
ENSG00000173557	-0.0198119	0.909577
ENSG00000157884	-2.19996	0.000369975
ENSG00000171303	-0.451538	0.0295477
ENSG00000213699	0.168429	0.0310786
ENSG00000115163	-0.605076	5.51257e-09
ENSG00000157851	-0.198999	0.105982
ENSG00000084764	-0.109655	0.406398
ENSG00000205500	2.11015	0.00675445
ENSG00000119777	0.203977	0.01356
ENSG00000084693	0.052563	0.653211
ENSG00000229122	-1.05197	0.0555394
ENSG00000228474	-0.553689	0.000126035
ENSG00000138080	-0.649213	0.00757119
ENSG00000138030	-0.506603	0.0127757
ENSG00000138073	-0.00252496	0.974149
ENSG00000138074	0.174398	0.0511621
ENSG00000138085	-0.870936	3.87171e-12
ENSG00000084774	0.303467	0.0037817
ENSG00000115194	-0.420747	1.21961e-05
ENSG00000163793	-0.382472	0.0942595
ENSG00000138100	-1.5482	1.14125e-14
ENSG00000163794	-1.0381	0.000581017
ENSG00000115204	0.712858	1.5069e-09
ENSG00000115207	0.538942	2.38336e-10
ENSG00000234945	1.19862	0.0035641
ENSG00000234072	0.0203449	0.880903
ENSG00000115211	-0.185548	0.101091
ENSG00000115234	-0.655884	2.1308e-08
ENSG00000163795	-0.0297189	0.787002
ENSG00000115241	-0.141907	0.166635
ENSG00000213453	-0.947331	3.57738e-05
ENSG00000115216	-0.058656	0.539099
ENSG00000157992	-2.12072	1.91231e-48
ENSG00000138002	0.419729	0.000104633
ENSG00000115226	0.173454	0.437885
ENSG00000221843	0.512203	0.0589135
ENSG00000243943	-0.363436	0.000172406
ENSG00000176714	-0.341389	0.110222
ENSG00000198522	-0.196394	0.0772246
ENSG00000119760	0.173567	0.0514417
ENSG00000163798	0.452501	3.96581e-06
ENSG00000243147	-0.841219	3.61817e-07
ENSG00000171174	-0.323035	0.301002
ENSG00000158019	-1.0369	1.81728e-06
ENSG00000223522	0.226755	0.698288
ENSG00000075426	1.94255	6.65796e-36
ENSG00000163803	0.567084	0.246498
ENSG00000226833	-0.801807	0.0148446
ENSG00000226833	-0.801807	0.0148446
ENSG00000213639	-0.166834	0.0234519
ENSG00000163806	0.650936	0.0289353
ENSG00000171103	0.688584	3.22645e-06
ENSG00000163811	0.1371	0.0380904
ENSG00000189350	0.953087	0.00282234
ENSG00000115295	0.476743	0.000102961
ENSG00000119801	-0.369619	0.0013623
ENSG00000213626	-0.809364	0.0657576
ENSG00000172954	0.599529	6.11078e-06
ENSG00000158089	-1.29291	3.1086e-08
[truncated: 15,890 more rows]

## Sheet: SupplementaryTable_3
GeneSymbol	TranscriptID	TanscriptBioType	q_value	HCT116_IsoformFraction(IF)	WSTFKO_IsoformFraction(IF)	dIF(HCT116-WSTFKO)																							gene_switch_q_value	PTC
AAGAB	ENST00000538028.1	protein_coding_CDS_not_defined	0.023	0.42	0.05	0.36																							0.0102166	NA
AAGAB	ENST00000561452.5	protein_coding	0.0102	0.28	0.51	-0.23																							0.0102166	FALSE
ABCA2	ENST00000371605.7	protein_coding	0.0101	0.02	0.17	-0.15																							9.99e-07	FALSE
ABCA2	ENST00000464520.1	retained_intron	0.000812	0.28	0.07	0.21																							9.99e-07	NA
ABCA2	ENST00000490486.2	protein_coding	0.0218	0.14	0.03	0.11																							9.99e-07	FALSE
ABCB6	ENST00000497882.5	retained_intron	1.13e-07	0.06	0.18	-0.12																							1.13e-07	NA
ABCB7	ENST00000253577.9	protein_coding	0.0438	0.21	0.06	0.14																							0.008941	FALSE
ABCB7	ENST00000339447.8	protein_coding	0.0237	0.47	0.2	0.27																							0.008941	FALSE
ABCB7	ENST00000644766.1	protein_coding	0.00894	0.16	0.34	-0.18																							0.008941	FALSE
ABCC1	ENST00000399410.8	protein_coding	0.00313	0.18	0.49	-0.31																							3.97e-05	FALSE
ABCC1	ENST00000676806.1	protein_coding_CDS_not_defined	3.97e-05	0.68	0.22	0.46																							3.97e-05	NA
ABCC2	ENST00000647814.1	protein_coding	0.00472	0.38	0.6	-0.22																							7.37e-05	FALSE
ABCC2	ENST00000648523.1	nonsense_mediated_decay	7.37e-05	0.14	0.01	0.12																							7.37e-05	TRUE
ABCC2	ENST00000649459.1	retained_intron	0.000401	0.32	0.19	0.13																							7.37e-05	NA
ABCC3	ENST00000503304.1	protein_coding_CDS_not_defined	0.000561	0.02	0.14	-0.11																							3.59e-08	NA
ABCC3	ENST00000503337.1	retained_intron	3.59e-08	0.26	0.11	0.15																							3.59e-08	NA
ABCC5	ENST00000382494.6	protein_coding	8.65e-07	0.46	0.16	0.3																							8.65e-07	FALSE
ABCC5	ENST00000427120.6	protein_coding	0.0138	0.11	0.24	-0.13																							8.65e-07	FALSE
ABCE1	ENST00000296577.9	protein_coding	1.03e-05	0.94	0.7	0.24																							7.31e-07	FALSE
ABCE1	ENST00000502586.5	protein_coding	7.31e-07	0.02	0.21	-0.19																							7.31e-07	FALSE
ABCF3	ENST00000429586.7	protein_coding	0.0068	0.45	0.61	-0.17																							6.51e-10	FALSE
ABCF3	ENST00000480562.3	retained_intron	6.51e-10	0.39	0.03	0.35																							6.51e-10	NA
ABHD10	ENST00000273359.8	protein_coding	0.000261	0.87	0.63	0.24																							1.35e-17	FALSE
ABHD10	ENST00000491580.1	nonsense_mediated_decay	0.00664	0.04	0.15	-0.1																							1.35e-17	TRUE
ABHD12	ENST00000339157.10	protein_coding	1.04e-08	0.49	0.77	-0.28																							6.34e-17	FALSE
ABHD12	ENST00000672258.1	protein_coding	6.34e-17	0.18	0	0.18																							6.34e-17	FALSE
ABHD5	ENST00000643477.1	nonsense_mediated_decay	1.34e-21	0	0.1	-0.1																							1.34e-21	TRUE
ABHD5	ENST00000644371.2	protein_coding	0.00235	0.34	0.13	0.21																							1.34e-21	FALSE
ABL1	ENST00000318560.6	protein_coding	4.71e-05	0.78	0.54	0.24																							4.71e-05	FALSE
ABL1	ENST00000372348.9	protein_coding	4.71e-05	0.22	0.45	-0.24																							4.71e-05	FALSE
ABLIM1	ENST00000392952.7	protein_coding	2.24e-08	0.88	0.67	0.21																							5.3e-16	FALSE
ABLIM1	ENST00000428430.1	protein_coding	1.66e-06	0.03	0.2	-0.17																							5.3e-16	FALSE
ABR	ENST00000291107.6	protein_coding	0.000107	0.08	0.25	-0.17																							3.36e-05	FALSE
ABR	ENST00000572585.5	retained_intron	3.36e-05	0.46	0.08	0.38																							3.36e-05	NA
ACACA	ENST00000614438.1	protein_coding	0.00236	0.28	0.16	0.11																							9.86e-09	FALSE
ACACA	ENST00000619546.4	protein_coding	9.86e-09	0.41	0.15	0.25																							9.86e-09	FALSE
ACAD9	ENST00000308982.12	protein_coding	7.74e-09	0.66	0.39	0.27																							5.07e-09	FALSE
ACAD9	ENST00000512801.5	nonsense_mediated_decay	5.07e-09	0	0.12	-0.12																							5.07e-09	TRUE
ACADM	ENST00000532509.5	nonsense_mediated_decay	0.0145	0.03	0.14	-0.11																							0.0145473	TRUE
ACADSB	ENST00000358776.7	protein_coding	6.64e-25	0.97	0.68	0.3																							6.64e-25	FALSE
ACADSB	ENST00000368869.8	protein_coding	7.75e-25	0	0.3	-0.3																							6.64e-25	FALSE
ACAP3	ENST00000354700.10	protein_coding	0.000855	0.4	0.19	0.2																							4.39e-05	FALSE
ACAP3	ENST00000493992.1	retained_intron	0.00192	0.15	0.26	-0.11																							4.39e-05	NA
ACER3	ENST00000532485.6	protein_coding	0.0061	0.81	0.45	0.37																							0.0040155	FALSE
ACER3	ENST00000533873.1	protein_coding	0.00402	0.01	0.13	-0.12																							0.0040155	FALSE
ACLY	ENST00000393896.6	protein_coding	0.000203	0.01	0.14	-0.13																							0.000202692	FALSE
ACLY	ENST00000590151.5	protein_coding	0.00677	0.3	0.18	0.12																							0.000202692	FALSE
ACOT11	ENST00000343744.7	protein_coding	0.0182	0.73	0.44	0.3																							0.0182088	FALSE
ACOT11	ENST00000481208.5	protein_coding_CDS_not_defined	0.0183	0.16	0.35	-0.2																							0.0182088	NA
ACOX1	ENST00000293217.10	protein_coding	0.0313	0.47	0.26	0.21																							6.68e-50	FALSE
ACOX1	ENST00000573078.5	nonsense_mediated_decay	6.68e-50	0	0.25	-0.25																							6.68e-50	TRUE
ACSF2	ENST00000300441.9	protein_coding	8.23e-05	0.1	0.22	-0.12																							8.23e-05	FALSE
ACSF2	ENST00000506085.5	protein_coding_CDS_not_defined	0.0118	0.33	0.04	0.29																							8.23e-05	NA
ACSF3	ENST00000378345.8	protein_coding	2.1e-08	0.29	0.13	0.15																							2.1e-08	FALSE
ACSL3	ENST00000392066.7	protein_coding	0.00201	0.31	0.69	-0.38																							8.93e-16	FALSE
ACSL3	ENST00000495541.1	retained_intron	8.93e-16	0.27	0.01	0.27																							8.93e-16	NA
ACSL3	ENST00000681009.1	protein_coding	0.0216	0.15	0	0.15																							8.93e-16	FALSE
ACSL4	ENST00000672282.1	protein_coding	0.00127	0.04	0.29	-0.25																							1.27e-11	FALSE
ACSL4	ENST00000672401.1	protein_coding	1.27e-11	0.73	0.41	0.31																							1.27e-11	FALSE
ACSM3	ENST00000567711.1	protein_coding_CDS_not_defined	0.00839	0.34	0.04	0.29																							0.0083927	NA
ACSS2	ENST00000476922.5	protein_coding_CDS_not_defined	0.0404	0.27	0.07	0.2																							1.49e-09	NA
ACSS2	ENST00000490464.1	retained_intron	0.00161	0.04	0.17	-0.13																							1.49e-09	NA
ACTB	ENST00000464611.1	protein_coding	5.88e-14	0.17	0	0.17																							5.88e-14	FALSE
ACTB	ENST00000646664.1	protein_coding	0.00276	0.71	0.91	-0.2																							5.88e-14	FALSE
ACTL6A	ENST00000429709.7	protein_coding	0.000156	0.47	0.67	-0.2																							1.91e-10	FALSE
ACTL6A	ENST00000450518.6	protein_coding	1.91e-10	0.15	0.01	0.14																							1.91e-10	FALSE
ACTL6A	ENST00000461125.1	retained_intron	0.000354	0.23	0.01	0.22																							1.91e-10	NA
ACTL6A	ENST00000494843.5	retained_intron	0.0259	0.06	0.22	-0.16																							1.91e-10	NA
ACTMAP	ENST00000378313.7	protein_coding	4.16e-05	0.4	0.54	-0.14																							4.16e-05	FALSE
ACTMAP	ENST00000470681.5	protein_coding	4.21e-05	0.38	0.19	0.2																							4.16e-05	FALSE
ACTN1	ENST00000555075.5	protein_coding	6.91e-31	0.13	0	0.13																							6.91e-31	FALSE
ACTN4	ENST00000424234.7	protein_coding	0.017	0.06	0.34	-0.28																							2.51e-227	FALSE
ACTN4	ENST00000497637.5	retained_intron	0.000656	0.35	0.16	0.19																							2.51e-227	NA
ACTN4	ENST00000588618.5	retained_intron	2.51e-227	0	0.15	-0.15																							2.51e-227	NA
ACTN4	ENST00000697712.1	protein_coding	0.0229	0.14	0	0.14																							2.51e-227	FALSE
ACTR10	ENST00000554642.1	protein_coding	0.0365	0.24	0.07	0.17																							0.0174098	FALSE
ACTR1B	ENST00000289228.7	protein_coding	0.000618	0.87	0.71	0.16																							0.000578671	FALSE
ACTR1B	ENST00000451664.1	retained_intron	0.000579	0.11	0.22	-0.12																							0.000578671	NA
ACTR2	ENST00000260641.10	protein_coding	1.81e-05	0.88	0.72	0.16																							1.81e-05	FALSE
ACTR2	ENST00000476840.5	nonsense_mediated_decay	1.83e-05	0.12	0.28	-0.16																							1.81e-05	TRUE
ACTR3	ENST00000263238.7	protein_coding	0.00915	0.24	0.12	0.12																							0.00915305	FALSE
ACTR3	ENST00000443297.5	protein_coding	0.0128	0.17	0.28	-0.11																							0.00915305	FALSE
ACTR3B	ENST00000256001.13	protein_coding	0.00029	0.67	0.47	0.2																							0.000290023	FALSE
ACTR3B	ENST00000377776.7	protein_coding	0.00715	0.09	0.2	-0.11																							0.000290023	FALSE
ACVR1	ENST00000682690.1	protein_coding_CDS_not_defined	6.73e-05	0.3	0.02	0.27																							6.73e-05	NA
ADA	ENST00000372874.9	protein_coding	0.0458	0.43	0.12	0.31																							0.0457806	FALSE
ADAM10	ENST00000260408.8	protein_coding	0.0147	0.26	0.08	0.18																							0.0136593	FALSE
ADAM10	ENST00000439637.5	protein_coding	0.0205	0.04	0.15	-0.11																							0.0136593	FALSE
ADAM15	ENST00000474709.5	protein_coding_CDS_not_defined	3.4e-07	0.17	0.03	0.13																							3.4e-07	NA
ADAM9	ENST00000678253.1	nonsense_mediated_decay	5.19e-05	0.13	0.02	0.11																							6.5e-07	TRUE
ADAM9	ENST00000678863.1	nonsense_mediated_decay	6.5e-07	0.31	0.01	0.3																							6.5e-07	TRUE
ADAMTS13	ENST00000371910.1	protein_coding	0.000331	0.61	0.31	0.3																							0.000321347	FALSE
ADAMTS13	ENST00000371929.7	protein_coding	0.000321	0.22	0.39	-0.18																							0.000321347	FALSE
ADAR	ENST00000368471.8	protein_coding	0.0163	0.21	0.39	-0.18																							4.75e-05	FALSE
ADAR	ENST00000529168.2	protein_coding	0.00803	0.03	0.17	-0.14																							4.75e-05	FALSE
ADARB1	ENST00000348831.9	protein_coding	0.00149	0.03	0.28	-0.25																							0.00149171	FALSE
ADARB1	ENST00000389863.8	protein_coding	0.0015	0.3	0.17	0.13																							0.00149171	FALSE
ADAT1	ENST00000568510.1	protein_coding	1.34e-10	0.52	0	0.52																							1.34e-10	FALSE
ADAT3	ENST00000329478.4	protein_coding	0.00361	0.94	0.84	0.1																							0.0036115	FALSE
ADAT3	ENST00000454697.1	protein_coding	0.00373	0.06	0.16	-0.1																							0.0036115	FALSE
ADCY3	ENST00000498288.1	protein_coding	8.95e-05	0.48	0.15	0.33																							4.22e-06	FALSE
ADCY3	ENST00000679454.1	protein_coding	0.000688	0.21	0.55	-0.34																							4.22e-06	FALSE
ADCY7	ENST00000564965.5	protein_coding	0.00995	0.09	0.23	-0.14																							0.00994982	FALSE
ADD1	ENST00000264758.11	protein_coding	1.19e-167	0	0.14	-0.14																							1.19e-167	FALSE
ADD1	ENST00000510101.5	nonsense_mediated_decay	0.00674	0.02	0.14	-0.12																							1.19e-167	TRUE
ADD1	ENST00000538860.1	protein_coding_CDS_not_defined	1.58e-11	0.44	0	0.44																							1.19e-167	NA
ADD3	ENST00000277900.12	protein_coding	0.0343	0.1	0.21	-0.11																							0.0342738	FALSE
ADD3	ENST00000356080.9	protein_coding	0.0343	0.84	0.58	0.26																							0.0342738	FALSE
ADGRB2	ENST00000398542.5	protein_coding	0.0148	0.22	0.36	-0.15																							0.006282	FALSE
ADGRB2	ENST00000530999.1	retained_intron	0.00628	0.47	0.15	0.32																							0.006282	NA
ADGRE5	ENST00000357355.7	protein_coding	0.00128	0.69	0.34	0.34																							0.00127592	FALSE
ADGRE5	ENST00000358600.7	protein_coding	0.00752	0.1	0.28	-0.17																							0.00127592	FALSE
ADGRE5	ENST00000586517.5	protein_coding	0.0411	0.05	0.17	-0.12																							0.00127592	FALSE
ADGRG6	ENST00000296932.13	protein_coding	5.57e-05	0.36	0.09	0.27																							5.57e-05	FALSE
ADGRG6	ENST00000367609.8	protein_coding	0.0324	0.12	0.27	-0.16																							5.57e-05	FALSE
ADGRL1	ENST00000589616.1	protein_coding	2.88e-12	0.01	0.13	-0.12																							2.88e-12	FALSE
ADNP	ENST00000396032.8	protein_coding	3.26e-05	0.18	0.5	-0.33																							3.26e-05	FALSE
ADNP	ENST00000644386.1	protein_coding	6.9e-05	0.3	0.04	0.25																							3.26e-05	FALSE
ADPRHL1	ENST00000356501.8	protein_coding	0.00351	0.78	0.54	0.24																							0.00350977	FALSE
ADPRHL1	ENST00000413169.2	protein_coding	0.00385	0.12	0.23	-0.1																							0.00350977	FALSE
ADPRM	ENST00000379774.5	protein_coding	0.0461	0.25	0.5	-0.26																							0.0461394	FALSE
ADRA2C	ENST00000330055.7	protein_coding	4.3e-09	0.87	0.73	0.14																							4.3e-09	FALSE
ADRA2C	ENST00000509482.1	protein_coding	4.64e-09	0.13	0.27	-0.14																							4.3e-09	FALSE
AEBP2	ENST00000360995.8	protein_coding	2.9e-05	0.52	0.3	0.22																							2.9e-05	FALSE
AEBP2	ENST00000541908.5	protein_coding	0.00189	0	0.13	-0.13																							2.9e-05	FALSE
AEBP2	ENST00000673644.1	protein_coding	0.00195	0.03	0.24	-0.21																							2.9e-05	FALSE
AFF1	ENST00000307808.10	protein_coding	0.034	0.11	0.27	-0.16																							0.0154918	FALSE
AFF1	ENST00000395146.9	protein_coding	0.0155	0.7	0.43	0.27																							0.0154918	FALSE
AFF1	ENST00000511442.1	protein_coding	0.0384	0.1	0.22	-0.12																							0.0154918	FALSE
AFG3L2	ENST00000269143.8	protein_coding	3.87e-05	0.44	0.76	-0.32																							8.33e-30	FALSE
AFG3L2	ENST00000590811.1	protein_coding	8.33e-30	0	0.13	-0.13																							8.33e-30	FALSE
AFG3L2	ENST00000687477.1	retained_intron	0.0126	0.26	0.01	0.25																							8.33e-30	NA
AFMID	ENST00000591952.5	protein_coding	1.68e-06	0.2	0.33	-0.14																							1.68e-06	FALSE
AGA	ENST00000264595.7	protein_coding	3.31e-10	0.89	0.5	0.39																							3.31e-10	FALSE
AGA	ENST00000506853.5	protein_coding_CDS_not_defined	5.65e-10	0.04	0.37	-0.33																							3.31e-10	NA
AGAP1	ENST00000304032.13	protein_coding	0.00472	0.57	0.36	0.21																							2.38e-39	FALSE
AGAP1	ENST00000699337.1	protein_coding	2.38e-39	0	0.31	-0.31																							2.38e-39	FALSE
AGAP2	ENST00000257897.7	protein_coding	0.000197	0.37	0.5	-0.13																							0.000197025	FALSE
AGAP2	ENST00000328568.9	protein_coding	0.000336	0.36	0.17	0.19																							0.000197025	FALSE
AGAP4	ENST00000430779.6	protein_coding_CDS_not_defined	3.55e-10	0.08	0.36	-0.28																							3.55e-10	NA
AGAP4	ENST00000616763.6	protein_coding	2.74e-09	0.88	0.48	0.39																							3.55e-10	FALSE
AGAP6	ENST00000679810.1	protein_coding	0.00286	0.04	0.24	-0.2																							0.00285595	FALSE
AGER	ENST00000469940.5	retained_intron	0.0171	0.26	0.11	0.16																							0.0170674	NA
AGFG1	ENST00000458212.1	protein_coding	0.00198	0.45	0.29	0.17																							0.000157397	FALSE
AGFG2	ENST00000300176.9	protein_coding	0.00543	0.22	0.09	0.13																							0.00543034	FALSE
AGFG2	ENST00000430857.5	nonsense_mediated_decay	0.0183	0.1	0.26	-0.16																							0.00543034	TRUE
AGK	ENST00000473247.5	protein_coding	0.000472	0	0.11	-0.11																							0.000472083	FALSE
AGO1	ENST00000373204.6	protein_coding	5.4e-23	0.98	0.64	0.34																							5.4e-23	FALSE
AGO1	ENST00000635259.1	nonsense_mediated_decay	5.79e-06	0	0.12	-0.12																							5.4e-23	TRUE
AGO1	ENST00000699841.1	nonsense_mediated_decay	8.93e-22	0	0.11	-0.11																							5.4e-23	TRUE
AGO2	ENST00000220592.10	protein_coding	0.000207	0.7	0.58	0.12																							0.000207118	FALSE
AGO2	ENST00000523609.5	nonsense_mediated_decay	0.00438	0.03	0.19	-0.16																							0.000207118	TRUE
AGPAT1	ENST00000375104.6	protein_coding	0.0115	0.17	0.03	0.14																							1.1e-05	FALSE
AGPAT1	ENST00000375107.8	protein_coding	6.37e-05	0.69	0.89	-0.21																							1.1e-05	FALSE
AGPAT3	ENST00000398061.5	protein_coding	0.0247	0.01	0.23	-0.22																							0.000331418	FALSE
AGPS	ENST00000264167.11	protein_coding	0.000323	0.22	0.1	0.12																							0.000323132	FALSE
AGPS	ENST00000680910.1	retained_intron	0.00439	0.03	0.22	-0.19																							0.000323132	NA
AGPS	ENST00000681300.1	protein_coding_CDS_not_defined	0.0193	0.56	0.33	0.23																							0.000323132	NA
AGTPBP1	ENST00000357081.8	protein_coding	0.0438	0.28	0.76	-0.48																							0.0437632	FALSE
AGTPBP1	ENST00000376083.7	protein_coding	0.0438	0.68	0.11	0.57																							0.0437632	FALSE
AHCTF1	ENST00000470300.5	protein_coding_CDS_not_defined	1.95e-09	0.17	0.01	0.16																							1.95e-09	NA
AHCTF1	ENST00000483900.1	protein_coding_CDS_not_defined	3.25e-07	0.01	0.12	-0.11																							1.95e-09	NA
AHCTF1	ENST00000498601.1	nonsense_mediated_decay	0.0455	0.43	0.12	0.31																							1.95e-09	TRUE
AHCTF1	ENST00000648844.2	protein_coding	9.08e-07	0.27	0.71	-0.44																							1.95e-09	FALSE
AHCYL2	ENST00000466924.1	protein_coding	3.37e-10	0	0.22	-0.22																							3.37e-10	FALSE
AHDC1	ENST00000374011.6	protein_coding	0.000396	0.02	0.22	-0.2																							8.6e-06	FALSE
AHDC1	ENST00000673934.1	protein_coding	8.6e-06	0.52	0.37	0.15																							8.6e-06	FALSE
AHNAK	ENST00000257247.11	protein_coding	0.000178	0.13	0.02	0.11																							0.000177565	FALSE
AHNAK	ENST00000378024.9	protein_coding	0.000751	0.75	0.91	-0.16																							0.000177565	FALSE
AHNAK2	ENST00000333244.6	protein_coding	6.87e-06	0.11	0.49	-0.38																							6.87e-06	FALSE
AHNAK2	ENST00000557457.1	protein_coding	6.93e-06	0.8	0.42	0.38																							6.87e-06	FALSE
AHSA1	ENST00000216479.8	protein_coding	1.07e-06	0.84	0.64	0.19																							7.38e-47	FALSE
AHSA1	ENST00000556866.5	retained_intron	7.38e-47	0	0.17	-0.17																							7.38e-47	NA
AHSA2P	ENST00000493628.6	processed_transcript	7.31e-06	0.19	0	0.19																							7.31e-06	NA
AHSA2P	ENST00000642732.1	processed_transcript	0.0186	0.14	0.29	-0.15																							7.31e-06	NA
AIFM1	ENST00000287295.8	protein_coding	1.25e-05	0.5	0.89	-0.39																							1.25e-05	FALSE
AJUBA	ENST00000262713.7	protein_coding	1.92e-11	0.46	0.68	-0.22																							3.63e-14	FALSE
AJUBA	ENST00000397388.7	protein_coding	3.63e-14	0.39	0.05	0.35																							3.63e-14	FALSE
AK2	ENST00000467905.5	protein_coding	7.8e-05	0.29	0.39	-0.1																							1.74e-06	FALSE
AK2	ENST00000550338.6	nonsense_mediated_decay	1.74e-06	0.22	0.11	0.11																							1.74e-06	TRUE
AK3	ENST00000381809.8	protein_coding	0.0125	0.52	0.27	0.25																							0.000990828	FALSE
AK3	ENST00000447596.4	protein_coding	0.000991	0.17	0.33	-0.16																							0.000990828	FALSE
AKAP12	ENST00000354675.10	protein_coding	0.000333	0.57	0.71	-0.15																							6.49e-96	FALSE
AKAP12	ENST00000402676.7	protein_coding	4.81e-09	0.39	0.19	0.2																							6.49e-96	FALSE
AKAP13	ENST00000394518.7	protein_coding	4.1e-05	0.09	0.41	-0.31																							6.81e-07	FALSE
AKAP13	ENST00000560185.1	protein_coding_CDS_not_defined	6.81e-07	0.25	0.02	0.23																							6.81e-07	NA
AKNA	ENST00000374075.9	protein_coding	0.0294	0.27	0.42	-0.16																							0.0294106	FALSE
AKNA	ENST00000374079.8	protein_coding	0.0295	0.63	0.21	0.42																							0.0294106	FALSE
AKTIP	ENST00000566045.5	retained_intron	0.00121	0	0.18	-0.18																							0.00121148	NA
AKTIP	ENST00000570004.5	protein_coding	0.014	0.06	0.18	-0.12																							0.00121148	FALSE
ALAS1	ENST00000310271.6	protein_coding	1.77e-09	0.54	0.38	0.16																							1.77e-09	FALSE
ALAS1	ENST00000469224.5	protein_coding	4.04e-05	0.11	0.35	-0.24																							1.77e-09	FALSE
ALDH3A2	ENST00000584332.6	protein_coding	0.00155	0.03	0.15	-0.12																							3.49e-06	FALSE
ALDH4A1	ENST00000375341.8	protein_coding	0.00486	0.66	0.52	0.14																							0.000762564	FALSE
ALDH4A1	ENST00000432718.1	protein_coding	0.000763	0.04	0.19	-0.15																							0.000762564	FALSE
ALG12	ENST00000330817.11	protein_coding	0.0327	0.55	0.42	0.13																							0.0326754	FALSE
ALG12	ENST00000492791.1	nonsense_mediated_decay	0.0331	0.28	0.54	-0.26																							0.0326754	TRUE
ALG3	ENST00000397676.8	protein_coding	0.0115	0.67	0.52	0.15																							0.00160148	FALSE
ALG3	ENST00000423996.5	nonsense_mediated_decay	0.00297	0.06	0.2	-0.13																							0.00160148	TRUE
ALG6	ENST00000647818.1	nonsense_mediated_decay	0.01	0.04	0.2	-0.16																							0.00402672	TRUE
ALG6	ENST00000648964.1	nonsense_mediated_decay	0.00403	0.49	0.16	0.32																							0.00402672	TRUE
ALG8	ENST00000531213.5	retained_intron	0.0104	0.29	0.03	0.26																							0.0103789	NA
ALKBH3	ENST00000302708.9	protein_coding	0.0358	0.5	0.64	-0.15																							0.000603433	FALSE
ALKBH3	ENST00000532129.1	protein_coding	0.000603	0.31	0.07	0.25																							0.000603433	FALSE
ALKBH5	ENST00000399138.5	protein_coding	2.92e-07	0.67	0.98	-0.31																							2.92e-07	FALSE
ALKBH5	ENST00000490106.1	retained_intron	2.97e-07	0.33	0.01	0.32																							2.92e-07	NA
ALMS1	ENST00000484298.5	protein_coding	0.000322	0.02	0.32	-0.31																							0.000322307	FALSE
ALMS1	ENST00000651057.1	protein_coding	0.000324	0.43	0.25	0.18																							0.000322307	FALSE
ALS2	ENST00000679686.1	protein_coding_CDS_not_defined	0.0143	0.04	0.28	-0.24																							0.000353155	NA
ALS2	ENST00000680634.1	protein_coding_CDS_not_defined	0.000353	0.41	0.02	0.38																							0.000353155	NA
AMACR	ENST00000382072.6	protein_coding	0.0263	0.45	0.22	0.23																							0.0262602	FALSE
AMACR	ENST00000502637.5	protein_coding	0.0264	0.24	0.42	-0.18																							0.0262602	FALSE
AMD1	ENST00000368877.9	protein_coding	1.55e-06	0.01	0.29	-0.28																							1.55e-06	FALSE
AMFR	ENST00000290649.10	protein_coding	1.92e-05	0.5	0.76	-0.26																							2.58e-06	FALSE
AMFR	ENST00000492830.5	protein_coding	2.58e-06	0.38	0.11	0.27																							2.58e-06	FALSE
AMH	ENST00000221496.5	protein_coding	0.000194	0.44	0.23	0.21																							6.25e-06	FALSE
AMH	ENST00000592877.1	protein_coding_CDS_not_defined	6.25e-06	0.12	0.33	-0.21																							6.25e-06	NA
AMN1	ENST00000281471.11	protein_coding	0.0151	0.48	0.34	0.13																							0.000549101	FALSE
AMN1	ENST00000535408.5	protein_coding	0.00519	0.03	0.15	-0.12																							0.000549101	FALSE
AMOTL2	ENST00000422605.6	protein_coding	0.0285	0.81	0.66	0.15																							2.68e-06	FALSE
AMOTL2	ENST00000511759.1	protein_coding_CDS_not_defined	2.68e-06	0.01	0.13	-0.11																							2.68e-06	NA
AMPD2	ENST00000476688.3	protein_coding	1.69e-24	0.38	0	0.38																							1.69e-24	FALSE
AMZ2	ENST00000359904.8	protein_coding	0.00544	0.21	0.4	-0.19																							0.00543916	FALSE
AMZ2	ENST00000584350.1	nonsense_mediated_decay	0.00693	0.35	0.02	0.33																							0.00543916	TRUE
AMZ2P1	ENST00000685100.1	lncRNA	0.0119	0.04	0.34	-0.3																							0.0119011	NA
ANAPC13	ENST00000354910.10	protein_coding	4.6e-05	0.78	0.64	0.15																							4.6e-05	FALSE
ANAPC13	ENST00000510994.5	protein_coding	4.61e-05	0.2	0.32	-0.13																							4.6e-05	FALSE
ANAPC15	ENST00000227618.9	protein_coding	0.0462	0.18	0.32	-0.14																							0.0149783	FALSE
ANAPC5	ENST00000261819.8	protein_coding	0.000446	0.17	0.43	-0.25																							9.97e-06	FALSE
ANAPC5	ENST00000544314.5	protein_coding_CDS_not_defined	0.00472	0.28	0.05	0.23																							9.97e-06	NA
ANAPC7	ENST00000455511.9	protein_coding	0.00179	0.17	0.28	-0.11																							1.36e-08	FALSE
ANAPC7	ENST00000481473.5	protein_coding_CDS_not_defined	4.36e-07	0.23	0.04	0.19																							1.36e-08	NA
ANGEL2	ENST00000360506.6	protein_coding	0.021	0.26	0.08	0.18																							0.0086274	FALSE
ANGEL2	ENST00000481918.1	protein_coding_CDS_not_defined	0.0297	0.27	0.4	-0.12																							0.0086274	NA
ANKIB1	ENST00000265742.8	protein_coding	1.17e-11	0.89	0.66	0.22																							1.62e-17	FALSE
ANKIB1	ENST00000422095.1	nonsense_mediated_decay	1.62e-17	0	0.16	-0.16																							1.62e-17	TRUE
ANKRA2	ENST00000296785.8	protein_coding	0.03	0.54	0.39	0.15																							0.0299706	FALSE
ANKRA2	ENST00000515804.1	retained_intron	0.0392	0.06	0.16	-0.1																							0.0299706	NA
ANKRD10	ENST00000310847.8	protein_coding	1.54e-07	0.35	0.09	0.26																							9.16e-15	FALSE
ANKRD10	ENST00000464579.1	protein_coding_CDS_not_defined	0.00854	0.06	0.2	-0.14																							9.16e-15	NA
ANKRD12	ENST00000359158.7	nonsense_mediated_decay	0.000835	0.58	0.2	0.38																							0.000835155	TRUE
ANKRD12	ENST00000400020.7	protein_coding	0.00338	0.29	0.47	-0.17																							0.000835155	FALSE
ANKRD12	ENST00000540578.6	protein_coding_CDS_not_defined	0.0263	0.04	0.18	-0.14																							0.000835155	NA
ANKRD13A	ENST00000547639.5	protein_coding	0.0235	0.09	0.22	-0.13																							4.9e-05	FALSE
ANKRD13A	ENST00000553251.5	retained_intron	4.9e-05	0.31	0.07	0.24																							4.9e-05	NA
ANKRD13C	ENST00000464236.1	protein_coding_CDS_not_defined	0.0174	0.19	0.07	0.12																							0.0173809	NA
ANKRD17	ENST00000330838.10	protein_coding	1.65e-07	0.1	0.37	-0.27																							9.21e-09	FALSE
ANKRD17	ENST00000513908.1	retained_intron	9.21e-09	0.46	0.05	0.42																							9.21e-09	NA
ANKRD27	ENST00000306065.9	protein_coding	0.000602	0.92	0.76	0.16																							0.000601591	FALSE
ANKRD27	ENST00000588700.5	nonsense_mediated_decay	0.00169	0.03	0.15	-0.11																							0.000601591	TRUE
ANKRD28	ENST00000399451.6	protein_coding	2.09e-05	0.8	0.41	0.38																							3.81e-54	FALSE
ANKRD28	ENST00000439830.5	nonsense_mediated_decay	1.07e-05	0.02	0.13	-0.11																							3.81e-54	TRUE
ANKRD28	ENST00000497037.5	protein_coding_CDS_not_defined	3.81e-54	0	0.14	-0.14																							3.81e-54	NA
ANKRD46	ENST00000358990.3	protein_coding	0.00333	0	0.17	-0.17																							0.00332543	FALSE
ANKS6	ENST00000486778.1	protein_coding_CDS_not_defined	0.00132	0.4	0.27	0.13																							0.00132057	NA
ANKZF1	ENST00000323348.10	protein_coding	0.0136	0.27	0.46	-0.19																							1.43e-09	FALSE
ANKZF1	ENST00000409849.5	protein_coding	1.43e-09	0.29	0.01	0.28																							1.43e-09	FALSE
ANLN	ENST00000491782.1	retained_intron	0.0344	0.2	0.02	0.18																							0.034361	NA
ANO10	ENST00000350459.8	protein_coding	0.00128	0.42	0.21	0.21																							1.56e-13	FALSE
ANO10	ENST00000414522.6	protein_coding	1.56e-13	0	0.13	-0.13																							1.56e-13	FALSE
ANO6	ENST00000320560.13	protein_coding	6.16e-06	0.49	0.82	-0.34																							6.16e-06	FALSE
ANO6	ENST00000681817.1	protein_coding	0.0453	0.29	0.03	0.26																							6.16e-06	FALSE
ANP32A	ENST00000560303.1	protein_coding	0.0117	0.21	0.45	-0.24																							8.64e-05	FALSE
ANP32E	ENST00000369115.3	protein_coding	0.00326	0.34	0.01	0.33																							0.000423163	FALSE
ANXA11	ENST00000437799.1	protein_coding	0.0128	0.08	0.19	-0.11																							9.27e-06	FALSE
ANXA7	ENST00000372919.8	protein_coding	0.0125	0.56	0.36	0.2																							0.0124865	FALSE
ANXA7	ENST00000372921.10	protein_coding	0.0313	0.28	0.39	-0.11																							0.0124865	FALSE
ANXA7	ENST00000492380.1	protein_coding_CDS_not_defined	0.0208	0.12	0.23	-0.11																							0.0124865	NA
AP1AR	ENST00000274000.10	protein_coding	0.0397	0.21	0.09	0.12																							0.0396746	FALSE
AP1G1	ENST00000299980.9	protein_coding	0.000692	0.86	0.63	0.23																							0.000143552	FALSE
AP1G1	ENST00000393512.7	protein_coding	0.000144	0.04	0.18	-0.14																							0.000143552	FALSE
AP2A2	ENST00000528195.6	nonsense_mediated_decay	3.35e-28	0	0.11	-0.11																							3.35e-28	TRUE
AP2A2	ENST00000528816.2	retained_intron	0.0179	0.54	0.06	0.48																							3.35e-28	NA
AP2B1	ENST00000610402.5	protein_coding	0.00264	0.32	0.14	0.18																							4.55e-26	FALSE
AP2B1	ENST00000621914.4	protein_coding	0.0291	0.51	0.64	-0.12																							4.55e-26	FALSE
AP3B1	ENST00000255194.11	protein_coding	1.61e-17	0.33	0.73	-0.41																							1.84e-40	FALSE
AP3B1	ENST00000695506.1	protein_coding_CDS_not_defined	1.84e-40	0.35	0	0.35																							1.84e-40	NA
AP3M1	ENST00000355264.9	protein_coding	0.000366	0.82	0.37	0.45																							0.000365663	FALSE
AP3M1	ENST00000372745.1	protein_coding	0.000669	0.13	0.57	-0.44																							0.000365663	FALSE
AP3S2	ENST00000336418.9	protein_coding	0.0014	0.47	0.22	0.25																							1.28e-07	FALSE
AP3S2	ENST00000558011.5	protein_coding	1.28e-07	0	0.1	-0.1																							1.28e-07	FALSE
AP3S2	ENST00000558806.5	nonsense_mediated_decay	0.000429	0.05	0.22	-0.16																							1.28e-07	TRUE
APBA3	ENST00000316757.4	protein_coding	0.00116	0.59	0.43	0.16																							6.47e-05	FALSE
APBA3	ENST00000589934.1	retained_intron	0.0195	0.03	0.14	-0.11																							6.47e-05	NA
APBB1	ENST00000299402.10	protein_coding	0.0394	0.41	0.61	-0.2																							0.00559513	FALSE
APBB2	ENST00000508707.5	protein_coding	0.000119	0	0.16	-0.16																							0.000118618	FALSE
APBB3	ENST00000503850.1	retained_intron	0.0416	0.15	0.25	-0.11																							0.0304536	NA
APBB3	ENST00000515056.5	retained_intron	0.0305	0.29	0.15	0.14																							0.0304536	NA
APEH	ENST00000296456.10	protein_coding	0.00127	0.48	0.23	0.25																							5.78e-05	FALSE
APLP2	ENST00000338167.10	protein_coding	0.000116	0.55	0.34	0.2																							7.06e-35	FALSE
APLP2	ENST00000528499.5	protein_coding	0.000551	0.26	0.43	-0.16																							7.06e-35	FALSE
APOBEC3F	ENST00000308521.10	protein_coding	0.000182	0.63	0.35	0.28																							1.77e-12	FALSE
APOBEC3F	ENST00000491387.1	protein_coding_CDS_not_defined	1.77e-12	0	0.32	-0.32																							1.77e-12	NA
APOL2	ENST00000358502.10	protein_coding	0.0247	0.73	0.33	0.4																							8.7e-07	FALSE
APOL2	ENST00000451256.6	protein_coding	0.00109	0	0.15	-0.15																							8.7e-07	FALSE
APOL2	ENST00000476579.1	protein_coding_CDS_not_defined	8.7e-07	0.02	0.16	-0.14																							8.7e-07	NA
APOO	ENST00000379226.9	protein_coding	0.0011	0.32	0.54	-0.22																							0.00110476	FALSE
APOO	ENST00000439528.5	protein_coding	0.0135	0.32	0.2	0.13																							0.00110476	FALSE
APP	ENST00000358918.7	protein_coding	3.42e-24	0.01	0.12	-0.11																							3.42e-24	FALSE
APP	ENST00000439274.6	protein_coding	0.00402	0.01	0.12	-0.1																							3.42e-24	FALSE
APP	ENST00000707133.1	protein_coding_CDS_not_defined	0.0328	0.23	0	0.23																							3.42e-24	NA
APPAT	ENST00000604397.5	lncRNA	5.79e-06	0.01	0.17	-0.16																							5.35e-07	NA
APPAT	ENST00000621982.4	lncRNA	0.00201	0.45	0.03	0.42																							5.35e-07	NA
APPAT	ENST00000653793.1	lncRNA	5.35e-07	0.08	0.31	-0.23																							5.35e-07	NA
APPBP2	ENST00000083182.8	protein_coding	1.4e-49	0.97	0.64	0.33																							1.4e-49	FALSE
APPBP2	ENST00000589341.5	nonsense_mediated_decay	9.73e-39	0	0.28	-0.28																							1.4e-49	TRUE
AQR	ENST00000559767.1	retained_intron	1.19e-05	0.53	0.05	0.48																							1.19e-05	NA
ARAP3	ENST00000239440.9	protein_coding	0.0125	0.3	0.56	-0.26																							0.0125251	FALSE
ARAP3	ENST00000512390.1	protein_coding_CDS_not_defined	0.0126	0.58	0.23	0.35																							0.0125251	NA
ARCN1	ENST00000264028.5	protein_coding	5.25e-08	0.37	0.92	-0.55																							3.98e-19	FALSE
ARCN1	ENST00000534182.2	protein_coding	3.98e-19	0.62	0	0.62																							3.98e-19	FALSE
AREL1	ENST00000356357.9	protein_coding	0.00122	0.31	0.59	-0.28																							3.17e-28	FALSE
AREL1	ENST00000555330.5	nonsense_mediated_decay	3.17e-28	0.42	0	0.42																							3.17e-28	TRUE
ARFGAP1	ENST00000519531.5	retained_intron	0.00134	0.05	0.16	-0.11																							4.77e-05	NA
ARFGAP1	ENST00000549076.1	protein_coding	0.0292	0.14	0.02	0.11																							4.77e-05	FALSE
ARFGEF2	ENST00000681119.1	retained_intron	0.00275	0.28	0.04	0.24																							0.00275052	NA
ARFIP1	ENST00000356064.3	protein_coding	2.98e-06	0.1	0.31	-0.21																							2.98e-06	FALSE
ARGLU1	ENST00000375926.5	protein_coding_CDS_not_defined	3.2e-07	0.14	0.02	0.13																							3.2e-07	NA
ARGLU1	ENST00000472226.2	retained_intron	0.00131	0.21	0.37	-0.16																							3.2e-07	NA
ARHGAP10	ENST00000336498.8	protein_coding	5.68e-06	0.48	0.72	-0.24																							5.68e-06	FALSE
ARHGAP10	ENST00000507661.1	protein_coding	5.79e-06	0.5	0.21	0.29																							5.68e-06	FALSE
ARHGAP11A	ENST00000361627.8	protein_coding	8.67e-25	0.78	0.36	0.42																							8.25e-36	FALSE
ARHGAP11A	ENST00000563330.1	protein_coding_CDS_not_defined	0.0048	0.05	0.3	-0.25																							8.25e-36	NA
ARHGAP11A	ENST00000565905.5	protein_coding	8.25e-36	0	0.1	-0.1																							8.25e-36	FALSE
ARHGAP12	ENST00000497085.1	protein_coding_CDS_not_defined	0.00969	0.37	0.02	0.35																							6.13e-08	NA
ARHGAP17	ENST00000289968.11	protein_coding	5.96e-07	0.19	0.53	-0.33																							5.96e-07	FALSE
ARHGAP17	ENST00000571843.1	protein_coding	1.95e-05	0.44	0.11	0.33																							5.96e-07	FALSE
ARHGAP19	ENST00000358531.9	protein_coding	2.34e-06	0.17	0.65	-0.48																							2.6e-14	FALSE
ARHGAP19	ENST00000487035.1	protein_coding_CDS_not_defined	2.6e-14	0.68	0	0.68																							2.6e-14	NA
ARHGAP21	ENST00000376410.7	protein_coding	0.00806	0.14	0.43	-0.29																							6.78e-05	FALSE
ARHGAP21	ENST00000396432.7	protein_coding	0.0287	0.05	0.23	-0.18																							6.78e-05	FALSE
ARHGAP21	ENST00000638156.1	nonsense_mediated_decay	6.78e-05	0.69	0.16	0.53																							6.78e-05	TRUE
ARHGAP29	ENST00000260526.11	protein_coding	1.14e-09	0.85	0.49	0.36																							1.14e-09	FALSE
ARHGAP29	ENST00000552844.5	nonsense_mediated_decay	0.000183	0.05	0.38	-0.33																							1.14e-09	TRUE
ARHGAP8	ENST00000356099.11	protein_coding	6.77e-05	0.51	0.37	0.14																							5.42e-16	FALSE
ARHGAP8	ENST00000460809.5	retained_intron	5.42e-16	0.03	0.15	-0.12																							5.42e-16	NA
ARHGEF10	ENST00000520359.5	protein_coding	0.00278	0.34	0.51	-0.17																							3.63e-08	FALSE
ARHGEF10	ENST00000522435.5	protein_coding	3.63e-08	0.36	0.05	0.31																							3.63e-08	FALSE
ARHGEF11	ENST00000361409.2	protein_coding	0.00419	0.03	0.16	-0.12																							0.00322348	FALSE
ARHGEF11	ENST00000487682.5	protein_coding_CDS_not_defined	0.00322	0.29	0.11	0.18																							0.00322348	NA
ARHGEF12	ENST00000356641.7	protein_coding	3.14e-06	0.01	0.3	-0.28																							1.74e-36	FALSE
ARHGEF12	ENST00000397843.7	protein_coding	2.09e-13	0.2	0.37	-0.17																							1.74e-36	FALSE
ARHGEF12	ENST00000532993.5	protein_coding	1.74e-36	0.64	0.26	0.38																							1.74e-36	FALSE
ARHGEF2	ENST00000361247.9	protein_coding	0.0183	0.26	0.38	-0.12																							0.00130828	FALSE
ARHGEF2	ENST00000470541.6	protein_coding	0.00131	0.47	0.13	0.34																							0.00130828	FALSE
ARHGEF7	ENST00000426073.6	protein_coding	0.000101	0.6	0.25	0.35																							2.69e-38	FALSE
ARHGEF7	ENST00000466143.5	protein_coding	2.69e-38	0.01	0.18	-0.17																							2.69e-38	FALSE
ARID1A	ENST00000324856.13	protein_coding	5.71e-13	0.14	0.51	-0.36																							5.71e-13	FALSE
ARID1A	ENST00000466382.2	nonsense_mediated_decay	3.58e-07	0.14	0.01	0.13																							5.71e-13	TRUE
ARID1A	ENST00000636219.1	protein_coding	2.01e-07	0.58	0.33	0.25																							5.71e-13	FALSE
ARID1B	ENST00000636930.2	protein_coding	4.54e-16	0.19	0.07	0.11																							2.25e-29	FALSE
ARID1B	ENST00000637810.1	protein_coding	0.0195	0.03	0.14	-0.11																							2.25e-29	FALSE
ARID1B	ENST00000674190.1	protein_coding_CDS_not_defined	0.000146	0.02	0.17	-0.15																							2.25e-29	NA
ARID2	ENST00000334344.11	protein_coding	0.0175	0.23	0.58	-0.35																							1.07e-20	FALSE
ARID2	ENST00000422737.7	protein_coding	1.07e-20	0	0.28	-0.28																							1.07e-20	FALSE
ARID2	ENST00000457135.2	protein_coding	5.21e-14	0.59	0.02	0.57																							1.07e-20	FALSE
ARID4A	ENST00000417477.2	protein_coding	0.000929	0.22	0.01	0.21																							0.000928832	FALSE
ARID4A	ENST00000469635.1	retained_intron	0.0149	0.22	0.1	0.12																							0.000928832	NA
ARIH2	ENST00000356401.9	protein_coding	2.5e-05	0.37	0.21	0.16																							5.54e-09	FALSE
ARIH2	ENST00000449376.5	protein_coding	0.00328	0.11	0.29	-0.18																							5.54e-09	FALSE
ARIH2	ENST00000487891.1	retained_intron	0.000573	0.19	0.05	0.14																							5.54e-09	NA
ARL14EP	ENST00000282032.4	protein_coding	0.000409	0.78	0.65	0.13																							9.33e-09	FALSE
ARL14EP	ENST00000532047.1	retained_intron	9.33e-09	0	0.18	-0.18																							9.33e-09	NA
ARL14EPL	ENST00000601302.3	protein_coding	0.0107	0.2	0.41	-0.21																							0.0106648	FALSE
ARL14EPL	ENST00000686077.1	protein_coding	0.0107	0.8	0.59	0.21																							0.0106648	FALSE
ARL6IP1	ENST00000304414.12	protein_coding	0.00104	0.88	0.63	0.25																							1e-14	FALSE
ARL8B	ENST00000256496.8	protein_coding	2.93e-08	0.93	0.63	0.29																							3.32e-23	FALSE
ARL8B	ENST00000419534.2	protein_coding	3.32e-23	0	0.1	-0.1																							3.32e-23	FALSE
ARMC9	ENST00000683271.1	protein_coding	0.0158	0.04	0.22	-0.18																							0.0158489	FALSE
ARMCX6	ENST00000361910.9	protein_coding	9.24e-11	0.19	0.35	-0.15																							9.24e-11	FALSE
ARMCX6	ENST00000497931.5	protein_coding_CDS_not_defined	3.97e-10	0.71	0.49	0.22																							9.24e-11	NA
ARMH3	ENST00000370033.9	protein_coding	6.73e-06	0.38	0.68	-0.3																							6.73e-06	FALSE
ARMH3	ENST00000495001.1	protein_coding_CDS_not_defined	0.000351	0.39	0.01	0.38																							6.73e-06	NA
ARNT	ENST00000358595.10	protein_coding	3.42e-06	0.84	0.32	0.53																							2.43e-74	FALSE
ARNT	ENST00000505755.5	protein_coding	2.43e-74	0	0.24	-0.24																							2.43e-74	FALSE
ARNT	ENST00000505979.5	retained_intron	2.68e-08	0	0.21	-0.21																							2.43e-74	NA
ARPC1A	ENST00000262942.10	protein_coding	0.000225	0.63	0.97	-0.34																							0.000167505	FALSE
ARPC1A	ENST00000477240.1	retained_intron	0.000168	0.34	0.02	0.32																							0.000167505	NA
ARPC1B	ENST00000481997.5	retained_intron	0.0449	0.23	0.03	0.2																							0.00129007	NA
ARPC5	ENST00000294742.6	protein_coding	0.00307	0.49	0.59	-0.11																							0.000388097	FALSE
ARPC5	ENST00000462965.1	protein_coding_CDS_not_defined	0.000388	0.26	0.12	0.14																							0.000388097	NA
ARRB1	ENST00000360025.7	protein_coding	5.51e-07	0.76	0.6	0.16																							5.48e-07	FALSE
ARRB1	ENST00000420843.7	protein_coding	5.48e-07	0.16	0.29	-0.13																							5.48e-07	FALSE
ARRB2	ENST00000269260.7	protein_coding	0.000641	0.64	0.39	0.25																							8.44e-05	FALSE
ARRDC1-AS1	ENST00000371417.4	lncRNA	0.00174	0.38	0.15	0.23																							0.00173591	NA
ARSA	ENST00000551731.1	retained_intron	0.00525	0.27	0.45	-0.18																							0.00524832	NA
ARSJ	ENST00000315366.8	protein_coding	4.18e-09	0.84	0.4	0.44																							2.64e-28	FALSE
ARSJ	ENST00000503013.2	protein_coding_CDS_not_defined	2.64e-28	0.05	0.37	-0.32																							2.64e-28	NA
ASAH2B	ENST00000374006.1	protein_coding	0.00363	0	0.21	-0.21																							0.00362817	FALSE
ASAH2B	ENST00000643851.1	protein_coding	0.0328	0.28	0.4	-0.13																							0.00362817	FALSE
ASAH2B	ENST00000647317.2	protein_coding	0.0492	0.33	0.14	0.19																							0.00362817	FALSE
ASAP1	ENST00000518721.6	protein_coding	2.43e-06	0.11	0.42	-0.3																							2.71e-21	FALSE
ASAP1	ENST00000519483.5	protein_coding	1.45e-10	0.03	0.13	-0.11																							2.71e-21	FALSE
ASAP1	ENST00000521075.5	nonsense_mediated_decay	2.71e-21	0	0.14	-0.14																							2.71e-21	TRUE
ASAP1	ENST00000524124.5	protein_coding	0.000596	0.64	0.02	0.62																							2.71e-21	FALSE
ASAP3	ENST00000336689.8	protein_coding	0.000598	0.39	0.63	-0.24																							0.00059784	FALSE
ASAP3	ENST00000495646.5	protein_coding	0.000605	0.48	0.02	0.47																							0.00059784	FALSE
ASB1	ENST00000473306.1	protein_coding_CDS_not_defined	0.000199	0.49	0.03	0.45																							1.68e-06	NA
ASB13	ENST00000357700.11	protein_coding	0.00836	0.48	0.86	-0.38																							5.78e-13	FALSE
ASB13	ENST00000493897.1	protein_coding_CDS_not_defined	6.13e-05	0.37	0.02	0.35																							5.78e-13	NA
ASB3	ENST00000263634.8	protein_coding	1e-08	0.77	0.56	0.21																							1e-08	FALSE
ASB3	ENST00000406625.6	protein_coding	1.08e-08	0.01	0.14	-0.13																							1e-08	FALSE
ASCC2	ENST00000307790.8	protein_coding	0.0398	0.38	0.5	-0.12																							5.33e-10	FALSE
ASCC2	ENST00000397771.6	protein_coding	0.0491	0.12	0.25	-0.13																							5.33e-10	FALSE
ASCC2	ENST00000487486.5	retained_intron	5.33e-10	0.3	0.02	0.28																							5.33e-10	NA
ASCC3	ENST00000369143.2	protein_coding	6.93e-09	0.31	0.2	0.11																							1.53e-15	FALSE
ASCC3	ENST00000369162.7	protein_coding	1.29e-11	0.34	0.69	-0.35																							1.53e-15	FALSE
ASCC3	ENST00000518006.1	retained_intron	1.53e-15	0.33	0.04	0.29																							1.53e-15	NA
ASH1L	ENST00000677992.1	protein_coding	2.22e-21	0.68	0.15	0.53																							2.96e-49	FALSE
ASH1L	ENST00000679097.1	protein_coding	2.96e-49	0	0.33	-0.33																							2.96e-49	FALSE
ASIC1	ENST00000447966.7	protein_coding	8.81e-06	0.72	0.28	0.44																							1.17e-08	FALSE
ASIC1	ENST00000548350.1	retained_intron	1.17e-08	0.07	0.26	-0.19																							1.17e-08	NA
ASIC3	ENST00000498105.1	retained_intron	0.00318	0.2	0.08	0.12																							0.00317789	NA
ASMTL-AS1	ENST00000420411.7	lncRNA	0.0373	0.42	0.27	0.15																							0.0372627	NA
ASMTL-AS1	ENST00000443929.6	lncRNA	0.0374	0.24	0.48	-0.24																							0.0372627	NA
ASNS	ENST00000437628.5	protein_coding	1.73e-08	0.34	0	0.34																							1.3e-31	FALSE
ASPH	ENST00000518068.5	protein_coding	2.26e-05	0.51	0.4	0.12																							8.06e-94	FALSE
ASPH	ENST00000541428.5	protein_coding	8.06e-94	0	0.12	-0.12																							8.06e-94	FALSE
ASPM	ENST00000294732.11	protein_coding	1.71e-29	0	0.12	-0.12																							1.71e-29	FALSE
ASPM	ENST00000367408.6	retained_intron	1.72e-15	0.65	0.1	0.55																							1.71e-29	NA
ASPM	ENST00000367409.9	protein_coding	5.89e-08	0.33	0.71	-0.38																							1.71e-29	FALSE
ASXL2	ENST00000336112.9	protein_coding	0.0323	0.5	0.6	-0.1																							0.0295075	FALSE
ASXL2	ENST00000435504.9	protein_coding	0.0295	0.48	0.26	0.22																							0.0295075	FALSE
ATAD3B	ENST00000378736.3	protein_coding_CDS_not_defined	0.000467	0.4	0.54	-0.15																							1.41e-19	NA
ATE1	ENST00000224652.12	protein_coding	0.0103	0.25	0.03	0.21																							4.19e-20	FALSE
ATE1	ENST00000369043.8	protein_coding	1.65e-05	0.16	0.41	-0.26																							4.19e-20	FALSE
ATE1	ENST00000689455.1	nonsense_mediated_decay	4.19e-20	0	0.13	-0.13																							4.19e-20	TRUE
ATE1	ENST00000693395.1	nonsense_mediated_decay	2.32e-12	0.34	0	0.34																							4.19e-20	TRUE
ATF3	ENST00000341491.9	protein_coding	0.0182	0.87	0.65	0.22																							0.0181938	FALSE
ATF3	ENST00000613104.1	protein_coding	0.0264	0.08	0.25	-0.18																							0.0181938	FALSE
ATF6	ENST00000367942.4	protein_coding	0.0288	0.3	0.2	0.11																							0.000748597	FALSE
ATF6	ENST00000679886.1	protein_coding	0.019	0.32	0.04	0.28																							0.000748597	FALSE
ATF6	ENST00000681801.1	nonsense_mediated_decay	0.000749	0.14	0.42	-0.28																							0.000748597	TRUE
ATF7	ENST00000420353.7	protein_coding	0.000304	0.28	0.51	-0.23																							0.000303501	FALSE
ATF7	ENST00000548118.6	protein_coding	0.00166	0.44	0.15	0.28																							0.000303501	FALSE
ATG13	ENST00000524625.5	protein_coding	3.8e-07	0.58	0.36	0.22																							3.8e-07	FALSE
ATG13	ENST00000529655.5	protein_coding	0.000891	0.01	0.16	-0.15																							3.8e-07	FALSE
ATG2A	ENST00000377264.8	protein_coding	0.00315	0.32	0.7	-0.38																							0.00273255	FALSE
ATG2A	ENST00000418259.5	protein_coding	0.00273	0.55	0.18	0.37																							0.00273255	FALSE
ATIC	ENST00000236959.14	protein_coding	1.26e-06	0.35	0.76	-0.41																							1.26e-06	FALSE
ATIC	ENST00000479093.5	retained_intron	0.00961	0.37	0.05	0.32																							1.26e-06	NA
ATL2	ENST00000378954.9	protein_coding	1.88e-06	0.62	0.24	0.38																							6.68e-30	FALSE
ATL2	ENST00000472097.1	retained_intron	6.68e-30	0	0.2	-0.2																							6.68e-30	NA
ATL3	ENST00000398868.8	protein_coding	0.00013	0.8	0.52	0.28																							1.21e-08	FALSE
ATL3	ENST00000538786.1	protein_coding	1.21e-08	0.01	0.18	-0.17																							1.21e-08	FALSE
ATMIN	ENST00000299575.5	protein_coding	0.000186	0.92	0.73	0.19																							0.000186379	FALSE
ATMIN	ENST00000539819.5	protein_coding_CDS_not_defined	0.0459	0.05	0.18	-0.13																							0.000186379	NA
ATN1	ENST00000356654.8	protein_coding	0.00962	0.71	0.61	0.1																							0.00550045	FALSE
ATN1	ENST00000396684.3	protein_coding	0.0055	0.18	0.32	-0.14																							0.00550045	FALSE
ATP11A	ENST00000375630.6	protein_coding	0.000274	0.33	0.01	0.33																							1.51e-09	FALSE
ATP11A	ENST00000375645.8	protein_coding	1.51e-09	0.12	0.41	-0.29																							1.51e-09	FALSE
ATP11B	ENST00000323116.10	protein_coding	1.1e-14	0.77	0.49	0.28																							1.1e-14	FALSE
ATP11B	ENST00000493826.1	protein_coding	1.71e-09	0	0.14	-0.14																							1.1e-14	FALSE
ATP13A1	ENST00000357324.11	protein_coding	0.00197	0.37	0.5	-0.14																							2.8e-17	FALSE
ATP13A1	ENST00000497556.5	retained_intron	2.01e-05	0.42	0.07	0.35																							2.8e-17	NA
ATP13A2	ENST00000466561.1	retained_intron	0.0289	0.24	0.1	0.15																							1.63e-05	NA
ATP13A2	ENST00000502418.1	protein_coding	0.00308	0.2	0.02	0.18																							1.63e-05	FALSE
ATP13A3	ENST00000429136.7	retained_intron	0.0013	0.68	0.02	0.66																							1.61e-05	NA
ATP13A3	ENST00000645319.2	protein_coding	0.00619	0.06	0.42	-0.36																							1.61e-05	FALSE
ATP13A3	ENST00000645538.1	protein_coding	0.0253	0.22	0.42	-0.2																							1.61e-05	FALSE
ATP1B3	ENST00000286371.8	protein_coding	0.00536	0.63	0.82	-0.19																							1.12e-06	FALSE
ATP1B3	ENST00000462082.1	protein_coding	1.12e-06	0.31	0.01	0.3																							1.12e-06	FALSE
ATP2A1-AS1	ENST00000566956.2	lncRNA	0.000652	0.28	0.52	-0.23																							0.000651508	NA
ATP2A1-AS1	ENST00000686287.1	lncRNA	0.000652	0.61	0.36	0.25																							0.000651508	NA
ATP2A2	ENST00000308664.10	protein_coding	2.62e-05	0.02	0.17	-0.15																							2.62e-05	FALSE
ATP2A2	ENST00000377685.9	nonsense_mediated_decay	0.00113	0.53	0.26	0.28																							2.62e-05	TRUE
ATP2B1	ENST00000428670.8	protein_coding	0.000101	0.61	0.33	0.28																							5.6e-05	FALSE
ATP2B1	ENST00000705822.1	protein_coding	5.6e-05	0.14	0.27	-0.14																							5.6e-05	FALSE
ATP2B4	ENST00000357681.10	protein_coding	0.0228	0.23	0.8	-0.57																							0.022784	FALSE
ATP2B4	ENST00000484746.1	nonsense_mediated_decay	0.0228	0.62	0.06	0.56																							0.022784	TRUE
ATP5F1D	ENST00000215375.7	protein_coding	4.63e-08	0.24	0.36	-0.12																							5.72e-18	FALSE
ATP5F1D	ENST00000395633.5	protein_coding	5.72e-18	0.65	0.51	0.14																							5.72e-18	FALSE
ATP6AP1L	ENST00000502523.1	processed_transcript	0.00572	0.08	0.21	-0.13																							0.00023145	NA
ATP6AP1L	ENST00000514672.1	retained_intron	0.000231	0.26	0.02	0.24																							0.00023145	NA
ATP6AP2	ENST00000637526.1	protein_coding	0.0305	0.05	0.16	-0.11																							0.00316873	FALSE
ATP6V0A1	ENST00000264649.10	protein_coding	2.52e-05	0.19	0.48	-0.3																							2.52e-05	FALSE
ATP6V0A1	ENST00000585828.5	retained_intron	0.000632	0.44	0.05	0.38																							2.52e-05	NA
ATP6V0A2	ENST00000330342.8	protein_coding	0.000708	0.53	0.33	0.2																							6.81e-07	FALSE
ATP6V0A2	ENST00000613625.5	protein_coding	6.81e-07	0.03	0.14	-0.11																							6.81e-07	FALSE
ATP6V1A	ENST00000273398.8	protein_coding	4.59e-07	0.53	0.84	-0.31																							1.01e-17	FALSE
ATP6V1A	ENST00000703908.1	protein_coding	1.01e-17	0.42	0	0.42																							1.01e-17	FALSE
ATP6V1D	ENST00000216442.12	protein_coding	3.29e-06	0.59	0.38	0.21																							3.29e-06	FALSE
ATP6V1D	ENST00000556058.5	nonsense_mediated_decay	0.02	0.05	0.2	-0.14																							3.29e-06	TRUE
ATP6V1H	ENST00000359530.7	protein_coding	0.000835	0.19	0.5	-0.31																							1.69e-07	FALSE
ATP6V1H	ENST00000518072.1	retained_intron	1.69e-07	0.4	0.03	0.37																							1.69e-07	NA
ATPAF2	ENST00000467560.5	retained_intron	0.00517	0.26	0.05	0.21																							2.24e-10	NA
ATPAF2	ENST00000497871.1	retained_intron	2.24e-10	0.04	0.2	-0.16																							2.24e-10	NA
ATR	ENST00000350721.9	protein_coding	0.0128	0.06	0.43	-0.37																							1.75e-12	FALSE
ATR	ENST00000515810.1	nonsense_mediated_decay	1.75e-12	0.38	0	0.38																							1.75e-12	TRUE
ATR	ENST00000654170.1	retained_intron	9.16e-07	0.31	0.19	0.12																							1.75e-12	NA
ATRIP	ENST00000639561.1	nonsense_mediated_decay	0.001	0.25	0.05	0.2																							0.00100481	TRUE
ATXN10	ENST00000252934.10	protein_coding	0.0271	0.4	0.51	-0.11																							1.42e-17	FALSE
ATXN10	ENST00000402380.3	protein_coding	1.42e-17	0.13	0	0.13																							1.42e-17	FALSE
ATXN2L	ENST00000336783.9	protein_coding	0.00279	0.03	0.16	-0.14																							9.41e-16	FALSE
ATXN2L	ENST00000340394.12	protein_coding	0.00802	0.09	0.21	-0.13																							9.41e-16	FALSE
ATXN2L	ENST00000566946.5	protein_coding	9.41e-16	0.17	0.03	0.14																							9.41e-16	FALSE
ATXN2L	ENST00000567024.1	protein_coding	4.12e-15	0.32	0.02	0.3																							9.41e-16	FALSE
ATXN7L2	ENST00000369869.1	retained_intron	0.0402	0.38	0.11	0.27																							0.0394146	NA
ATXN7L3	ENST00000587097.6	protein_coding	0.00169	0.37	0.51	-0.15																							0.000317887	FALSE
ATXN7L3	ENST00000591295.5	protein_coding	0.000318	0.36	0.01	0.35																							0.000317887	FALSE
AUNIP	ENST00000374298.4	protein_coding	0.0422	0.96	0.86	0.1																							0.0421877	FALSE
AUNIP	ENST00000538789.5	protein_coding	0.0426	0.04	0.14	-0.1																							0.0421877	FALSE
AURKA	ENST00000347343.6	protein_coding	0.00641	0.08	0.19	-0.11																							3.07e-30	FALSE
AURKA	ENST00000395915.8	protein_coding	0.000959	0.58	0.28	0.3																							3.07e-30	FALSE
AXL	ENST00000301178.9	protein_coding	2.08e-05	0.84	0.57	0.27																							2.08e-05	FALSE
AXL	ENST00000359092.7	protein_coding	0.000138	0.12	0.36	-0.25																							2.08e-05	FALSE
AZIN1	ENST00000337198.10	protein_coding	3.92e-15	0.79	0.52	0.27																							3.92e-15	FALSE
AZIN1	ENST00000347770.8	protein_coding	0.0282	0.06	0.33	-0.27																							3.92e-15	FALSE
B3GALNT1	ENST00000488170.5	protein_coding	3.59e-25	0	0.19	-0.19																							3.59e-25	FALSE
B4GALNT4	ENST00000524443.1	retained_intron	3.01e-05	0.06	0.16	-0.11																							3.01e-05	NA
B4GALNT4	ENST00000534778.1	nonsense_mediated_decay	0.042	0.26	0.08	0.18																							3.01e-05	TRUE
BACE1-AS	ENST00000618857.2	lncRNA	6.38e-05	0.67	0.2	0.47																							6.05e-05	NA
BACE1-AS	ENST00000649580.1	retained_intron	6.05e-05	0.31	0.78	-0.47																							6.05e-05	NA
BACE2	ENST00000463674.5	protein_coding_CDS_not_defined	0.0211	0.06	0.22	-0.16																							0.0125075	NA
BACE2	ENST00000466122.5	protein_coding_CDS_not_defined	0.0125	0.38	0.04	0.34																							0.0125075	NA
BACH1	ENST00000286800.8	protein_coding	0.00408	0.74	0.43	0.31																							1.42e-05	FALSE
BACH1	ENST00000399921.5	protein_coding	0.00766	0.09	0.19	-0.11																							1.42e-05	FALSE
BACH1	ENST00000435072.1	protein_coding	1.42e-05	0.02	0.12	-0.11																							1.42e-05	FALSE
BAG4	ENST00000287322.5	protein_coding	4.78e-10	0.95	0.78	0.18																							4.78e-10	FALSE
BAG4	ENST00000432471.6	protein_coding	5.03e-10	0.03	0.19	-0.16																							4.78e-10	FALSE
BAG6	ENST00000464126.1	protein_coding_CDS_not_defined	1.45e-18	0.25	0	0.25																							1.45e-18	NA
BAHCC1	ENST00000625166.1	TEC	9.45e-08	0.23	0.08	0.15																							9.45e-08	NA
BAIAP2	ENST00000321280.11	protein_coding	0.00552	0.02	0.16	-0.13																							2.02e-05	FALSE
BAIAP2	ENST00000435091.7	protein_coding	2.02e-05	0.35	0.25	0.1																							2.02e-05	FALSE
BAIAP2-DT	ENST00000573167.2	lncRNA	0.000326	0.13	0.44	-0.31																							0.00032353	NA
BAIAP2-DT	ENST00000577066.2	lncRNA	0.000324	0.87	0.56	0.31																							0.00032353	NA
BAIAP2L1	ENST00000005260.9	protein_coding	0.000275	0.98	0.77	0.21																							0.000274953	FALSE
BAIAP2L1	ENST00000462558.5	protein_coding_CDS_not_defined	0.000279	0	0.21	-0.21																							0.000274953	NA
BANP	ENST00000355022.8	protein_coding	0.000837	0.33	0.16	0.17																							0.000836591	FALSE
BAP1	ENST00000469613.5	protein_coding	1.46e-14	0.39	0	0.39																							1.46e-14	FALSE
BAP1	ENST00000490917.1	nonsense_mediated_decay	0.0124	0.03	0.14	-0.11																							1.46e-14	TRUE
BAZ1A	ENST00000360310.6	protein_coding	2.58e-07	0.67	0.86	-0.19																							2.58e-07	FALSE
BAZ1A	ENST00000556314.2	protein_coding	2.79e-07	0.29	0.05	0.24																							2.58e-07	FALSE
BBX	ENST00000406780.5	protein_coding	1.54e-06	0.19	0.01	0.18																							1.46e-73	FALSE
BBX	ENST00000415149.6	protein_coding	1.46e-73	0	0.13	-0.13																							1.46e-73	FALSE
BCAR1	ENST00000563038.5	retained_intron	0.0234	0.29	0.1	0.2																							0.00904264	NA
BCAR1	ENST00000569340.1	protein_coding	0.00904	0.03	0.13	-0.11																							0.00904264	FALSE
BCAR3	ENST00000260502.11	protein_coding	0.000411	0.48	0.87	-0.39																							0.000410787	FALSE
BCAR3	ENST00000539242.5	protein_coding	0.000419	0.3	0.01	0.28																							0.000410787	FALSE
BCAT2	ENST00000316273.11	protein_coding	0.002	0.37	0.52	-0.15																							0.0001357	FALSE
BCAT2	ENST00000545387.6	protein_coding	0.000136	0.5	0.28	0.22																							0.0001357	FALSE
BCKDK	ENST00000567682.1	protein_coding	0.00807	0.28	0.12	0.16																							0.00807192	FALSE
BCL10	ENST00000620248.3	protein_coding	0.00307	0.05	0.22	-0.16																							0.000593833	FALSE
BCL10	ENST00000648566.1	protein_coding	0.000594	0.89	0.65	0.24																							0.000593833	FALSE
BCL2L1	ENST00000307677.5	protein_coding	0.00848	0.3	0.49	-0.19																							0.00658275	FALSE
BCL2L1	ENST00000677194.1	protein_coding	0.00746	0.29	0.03	0.26																							0.00658275	FALSE
BCL2L13	ENST00000399777.1	nonsense_mediated_decay	0.000176	0.6	0.37	0.23																							0.000175775	TRUE
BCL2L13	ENST00000498133.5	nonsense_mediated_decay	0.0272	0.05	0.22	-0.17																							0.000175775	TRUE
BCL2L2	ENST00000250405.10	protein_coding	0.00457	0.8	0.56	0.24																							0.000136308	FALSE
BCL2L2	ENST00000557579.2	protein_coding	0.026	0.04	0.15	-0.11																							0.000136308	FALSE
BCL2L2-PABPN1	ENST00000553781.5	protein_coding	0.011	0.08	0.36	-0.29																							0.0108241	FALSE
BCL2L2-PABPN1	ENST00000678502.1	protein_coding	0.0108	0.89	0.57	0.32																							0.0108241	FALSE
BCL9	ENST00000497938.1	protein_coding_CDS_not_defined	0.0297	0.13	0.34	-0.21																							0.0297408	NA
BCL9L	ENST00000526143.2	protein_coding	1.61e-19	0	0.12	-0.12																							1.61e-19	FALSE
BCL9L	ENST00000683865.1	protein_coding	5.01e-07	0.97	0.79	0.18																							1.61e-19	FALSE
BCOR	ENST00000378444.9	protein_coding	0.000114	0.06	0.26	-0.2																							5.46e-06	FALSE
BCOR	ENST00000412952.1	protein_coding	0.000119	0.62	0.4	0.22																							5.46e-06	FALSE
BCOR	ENST00000672265.1	retained_intron	5.46e-06	0.16	0.02	0.15																							5.46e-06	NA
BCORL1	ENST00000540052.6	protein_coding	1.16e-14	0.84	0.5	0.34																							1.16e-14	FALSE
BCORL1	ENST00000607874.1	protein_coding	0.0444	0.06	0.16	-0.1																							1.16e-14	FALSE
BDNF	ENST00000356660.9	protein_coding	0.000543	0.58	0.44	0.14																							6.44e-05	FALSE
BDNF	ENST00000584049.5	protein_coding_CDS_not_defined	6.44e-05	0.24	0.37	-0.13																							6.44e-05	NA
BFSP1	ENST00000377868.6	protein_coding	0.0329	0.85	0.67	0.17																							0.0329227	FALSE
BFSP1	ENST00000377873.8	protein_coding	0.0331	0.05	0.22	-0.17																							0.0329227	FALSE
BICD1	ENST00000551848.1	protein_coding	0.000112	0.38	0.27	0.11																							0.000112409	FALSE
BICDL1	ENST00000397558.6	protein_coding	0.0102	0.5	0.27	0.23																							0.0102177	FALSE
BICDL1	ENST00000548673.6	protein_coding	0.0102	0.26	0.4	-0.14																							0.0102177	FALSE
BIRC2	ENST00000227758.7	protein_coding	0.000852	0.32	0.85	-0.54																							0.000852001	FALSE
BIRC2	ENST00000532672.5	protein_coding	0.000856	0.63	0.04	0.59																							0.000852001	FALSE
BIRC6	ENST00000421745.7	protein_coding	0.00248	0.07	0.34	-0.27																							1.57e-10	FALSE
BIRC6	ENST00000471232.5	retained_intron	1.57e-10	0.76	0.34	0.43																							1.57e-10	NA
BIRC6	ENST00000700518.1	protein_coding	0.0195	0.02	0.14	-0.12																							1.57e-10	FALSE
BIVM	ENST00000257336.6	protein_coding	1.56e-06	0.78	0.46	0.32																							1.56e-06	FALSE
BIVM	ENST00000651228.1	protein_coding	0.000433	0.04	0.14	-0.1																							1.56e-06	FALSE
BLM	ENST00000681142.1	protein_coding	4.56e-11	0	0.23	-0.23																							4.56e-11	FALSE
BLMH	ENST00000261714.11	protein_coding	4.22e-05	0.84	0.62	0.23																							1.39e-07	FALSE
BLMH	ENST00000580709.1	protein_coding	1.39e-07	0.02	0.14	-0.11																							1.39e-07	FALSE
BLOC1S2	ENST00000361832.2	protein_coding_CDS_not_defined	1.58e-08	0.03	0.25	-0.21																							1.58e-08	NA
BLTP1	ENST00000688322.1	retained_intron	1.64e-09	0.51	0.01	0.5																							1.64e-09	NA
BLTP1	ENST00000693420.1	nonsense_mediated_decay	0.00208	0.02	0.17	-0.15																							1.64e-09	TRUE
BLTP3B	ENST00000279907.12	protein_coding	6.84e-06	0.23	0.71	-0.48																							6.84e-06	FALSE
BLTP3B	ENST00000356828.7	protein_coding	7.08e-06	0.34	0.2	0.14																							6.84e-06	FALSE
BMAL2	ENST00000544915.5	protein_coding	0.00162	0.58	0.28	0.31																							0.000665295	FALSE
BMERB1	ENST00000300006.9	protein_coding	0.0441	0.53	0.43	0.1																							9.51e-07	FALSE
BMERB1	ENST00000564389.5	protein_coding	9.51e-07	0.19	0.05	0.14																							9.51e-07	FALSE
BMERB1	ENST00000566490.5	protein_coding	0.00224	0.19	0.33	-0.13																							9.51e-07	FALSE
BMI1	ENST00000376663.8	protein_coding	0.0342	0.83	0.56	0.26																							0.00119225	FALSE
BMI1	ENST00000490311.1	retained_intron	0.00349	0.03	0.13	-0.1																							0.00119225	NA
BMP1	ENST00000518913.5	nonsense_mediated_decay	0.00765	0.02	0.14	-0.12																							0.00765086	TRUE
BMPR1A	ENST00000372037.8	protein_coding	8.21e-05	0.77	0.27	0.49																							8.21e-05	FALSE
BMPR1A	ENST00000480152.3	protein_coding	0.00946	0.09	0.2	-0.11																							8.21e-05	FALSE
BMPR1A	ENST00000636056.2	nonsense_mediated_decay	0.0017	0.09	0.5	-0.41																							8.21e-05	TRUE
BNIP2	ENST00000415213.7	protein_coding	0.00038	0.07	0.2	-0.13																							3.02e-06	FALSE
BNIP2	ENST00000478981.1	protein_coding_CDS_not_defined	3.02e-06	0.21	0	0.2																							3.02e-06	NA
BNIP3L	ENST00000380629.7	protein_coding	0.00852	0.91	0.58	0.33																							0.00851852	FALSE
BNIP3L	ENST00000523515.5	protein_coding	0.0391	0	0.19	-0.19																							0.00851852	FALSE
BOD1	ENST00000311086.9	protein_coding	0.0128	0.46	0.62	-0.15																							0.0037112	FALSE
BORA	ENST00000464754.1	protein_coding_CDS_not_defined	0.00965	0.01	0.13	-0.12																							2.85e-12	NA
BORA	ENST00000651376.1	nonsense_mediated_decay	2.85e-12	0	0.16	-0.16																							2.85e-12	TRUE
BORCS8-MEF2B	ENST00000602438.1	protein_coding_CDS_not_defined	3.63e-05	0.04	0.23	-0.19																							3.63e-05	NA
BPHL	ENST00000380375.4	protein_coding	3e-13	0.05	0.24	-0.19																							3e-13	FALSE
BPNT1	ENST00000498791.6	protein_coding	0.00255	0	0.14	-0.14																							0.00254741	FALSE
BRCA1	ENST00000473961.6	protein_coding	0.00391	0.02	0.13	-0.11																							3.36e-05	FALSE
BRCA1	ENST00000478531.6	protein_coding	0.0444	0.16	0.04	0.13																							3.36e-05	FALSE
BRCA1	ENST00000497488.2	protein_coding	0.000498	0.17	0.02	0.16																							3.36e-05	FALSE
BRCA1	ENST00000700081.1	retained_intron	0.00163	0.14	0.03	0.12																							3.36e-05	NA
BRD1	ENST00000404760.6	protein_coding	1.11e-09	0.12	0.39	-0.27																							1.11e-09	FALSE
BRD1	ENST00000438393.5	nonsense_mediated_decay	0.000744	0.5	0.1	0.4																							1.11e-09	TRUE
BRD2	ENST00000463639.2	protein_coding_CDS_not_defined	0.0015	0.55	0.38	0.17																							1.77e-93	NA
BRD2	ENST00000607833.5	protein_coding	1.77e-93	0	0.19	-0.19																							1.77e-93	FALSE
BRD4	ENST00000371835.8	protein_coding	0.00362	0.24	0.14	0.1																							6.95e-10	FALSE
BRD4	ENST00000594841.5	protein_coding	6.95e-10	0.01	0.14	-0.12																							6.95e-10	FALSE
BRD8	ENST00000472478.6	nonsense_mediated_decay	0.00114	0.19	0.05	0.13																							1.57e-06	TRUE
BRF1	ENST00000446501.6	protein_coding	1.06e-06	0.39	0.05	0.34																							1.06e-06	FALSE
BRF1	ENST00000547530.7	protein_coding	0.00109	0.23	0.41	-0.19																							1.06e-06	FALSE
BRF2	ENST00000220659.11	protein_coding	0.0365	0.88	0.7	0.18																							0.0365271	FALSE
BRF2	ENST00000520601.5	protein_coding	0.0369	0.1	0.28	-0.18																							0.0365271	FALSE
BRI3BP	ENST00000341446.9	protein_coding	0.00417	0.96	0.69	0.27																							0.0041705	FALSE
BRI3BP	ENST00000672415.1	protein_coding	0.00418	0.04	0.31	-0.27																							0.0041705	FALSE
BRIP1	ENST00000683235.1	nonsense_mediated_decay	3.73e-44	0	0.23	-0.23																							3.73e-44	TRUE
BRIP1	ENST00000684584.1	protein_coding	0.0289	0.04	0.14	-0.11																							3.73e-44	FALSE
BRMS1L	ENST00000216807.12	protein_coding	4.99e-06	0.89	0.69	0.2																							4.99e-06	FALSE
BRMS1L	ENST00000548758.1	retained_intron	5.71e-06	0.01	0.17	-0.16																							4.99e-06	NA
BROX	ENST00000537020.5	protein_coding	1.26e-05	0.15	0.03	0.12																							1.26e-05	FALSE
BRPF1	ENST00000683743.1	protein_coding	0.018	0.16	0.06	0.1																							0.000686917	FALSE
BRPF1	ENST00000684333.1	protein_coding	0.000687	0	0.21	-0.21																							0.000686917	FALSE
BRPF1	ENST00000684573.1	protein_coding	0.00596	0.52	0.07	0.44																							0.000686917	FALSE
BRPF3	ENST00000357641.10	protein_coding	4.95e-05	0.34	0.62	-0.28																							9.45e-09	FALSE
BRPF3	ENST00000441730.2	nonsense_mediated_decay	9.45e-09	0.6	0.12	0.49																							9.45e-09	TRUE
BRSK1	ENST00000326848.7	protein_coding	0.0026	0.22	0.02	0.2																							0.000283478	FALSE
BRSK1	ENST00000585418.1	protein_coding	0.000981	0.05	0.16	-0.11																							0.000283478	FALSE
BRSK1	ENST00000586626.1	retained_intron	0.000283	0.13	0.28	-0.14																							0.000283478	NA
BRSK2	ENST00000308219.13	protein_coding	0.00497	0.02	0.15	-0.13																							5.39e-17	FALSE
BRSK2	ENST00000533606.2	protein_coding	5.39e-17	0.28	0	0.28																							5.39e-17	FALSE
BRWD1	ENST00000341322.4	protein_coding	2.69e-09	0.73	0.52	0.21																							4.14e-11	FALSE
BRWD1	ENST00000342449.8	protein_coding	4.14e-11	0.1	0.25	-0.15																							4.14e-11	FALSE
BSCL2	ENST00000278893.11	protein_coding	0.00225	0.07	0.2	-0.13																							0.00224739	FALSE
BSCL2	ENST00000470529.5	retained_intron	0.00745	0.58	0.08	0.5																							0.00224739	NA
BSCL2	ENST00000528874.1	protein_coding	0.0115	0.04	0.19	-0.15																							0.00224739	FALSE
BSDC1	ENST00000455895.7	protein_coding	0.00622	0.59	0.34	0.25																							6.95e-07	FALSE
BSDC1	ENST00000530485.1	protein_coding	0.011	0.08	0.2	-0.13																							6.95e-07	FALSE
BSG	ENST00000353555.9	protein_coding	0.00296	0.76	0.55	0.21																							0.00295695	FALSE
BSG	ENST00000573216.5	protein_coding	0.0224	0.11	0.3	-0.19																							0.00295695	FALSE
BTBD10	ENST00000278174.10	protein_coding	6.05e-05	0.84	0.57	0.28																							6.05e-05	FALSE
BTBD10	ENST00000528120.5	protein_coding	6.24e-05	0.12	0.33	-0.21																							6.05e-05	FALSE
BTBD7	ENST00000334746.10	protein_coding	0.0015	0.07	0.52	-0.45																							5.23e-06	FALSE
BTBD7	ENST00000355125.3	nonsense_mediated_decay	5.23e-06	0.45	0.13	0.32																							5.23e-06	TRUE
BTC	ENST00000395743.8	protein_coding	0.0148	0.83	0.61	0.22																							0.0147835	FALSE
BTC	ENST00000512743.1	protein_coding	0.0162	0.17	0.39	-0.22																							0.0147835	FALSE
BTN2A1	ENST00000480218.1	protein_coding	0.00125	0.21	0.1	0.11																							0.00125279	FALSE
BUB1	ENST00000478175.2	protein_coding_CDS_not_defined	0.000384	0.26	0.03	0.23																							2.73e-16	NA
BUB1	ENST00000671097.1	nonsense_mediated_decay	2.73e-16	0.26	0.01	0.25																							2.73e-16	TRUE
BUB1B	ENST00000287598.11	protein_coding	1.68e-05	0.69	0.53	0.16																							1.68e-05	FALSE
BUB1B	ENST00000558151.1	retained_intron	0.0178	0.14	0.01	0.13																							1.68e-05	NA
BUB1B	ENST00000559414.5	protein_coding_CDS_not_defined	0.000123	0.08	0.26	-0.18																							1.68e-05	NA
BUB3	ENST00000368858.9	protein_coding	0.0404	0.83	0.64	0.19																							3.32e-09	FALSE
BUB3	ENST00000368859.6	protein_coding	0.00694	0.07	0.22	-0.16																							3.32e-09	FALSE
BZW1	ENST00000409600.6	protein_coding	0.00277	0.31	0.12	0.2																							0.00277204	FALSE
BZW1	ENST00000464483.1	retained_intron	0.0145	0.06	0.18	-0.12																							0.00277204	NA
C11orf54	ENST00000530620.5	protein_coding	2.18e-15	0	0.22	-0.22																							2.18e-15	FALSE
C11orf80	ENST00000525449.6	protein_coding	1.28e-08	0.15	0.02	0.13																							1.28e-08	FALSE
C11orf80	ENST00000525908.6	protein_coding	1.23e-05	0.05	0.16	-0.12																							1.28e-08	FALSE
C11orf80	ENST00000527352.1	retained_intron	0.000327	0.04	0.15	-0.11																							1.28e-08	NA
C11orf80	ENST00000531415.1	protein_coding	0.035	0.24	0.09	0.15																							1.28e-08	TRUE
C12orf29	ENST00000550333.5	nonsense_mediated_decay	0.0018	0.2	0.07	0.14																							0.00179867	TRUE
C12orf4	ENST00000261250.8	protein_coding	6.19e-28	0.91	0.44	0.47																							6.19e-28	FALSE
C12orf4	ENST00000545746.5	protein_coding	2.93e-22	0.01	0.3	-0.28																							6.19e-28	FALSE
C12orf43	ENST00000445832.7	protein_coding	0.000381	0.61	0.4	0.21																							0.000381382	FALSE
C12orf76	ENST00000547573.1	protein_coding_CDS_not_defined	6.98e-11	0.01	0.19	-0.18																							6.98e-11	NA
C12orf76	ENST00000615315.2	protein_coding	0.000328	0.64	0.45	0.19																							6.98e-11	FALSE
C15orf40	ENST00000565725.1	retained_intron	0.0142	0.07	0.2	-0.12																							0.000850615	NA
C17orf75	ENST00000580485.1	retained_intron	0.00469	0.06	0.27	-0.21																							0.00122592	NA
C18orf21	ENST00000269194.10	protein_coding	0.0485	0.2	0.32	-0.12																							0.0481411	FALSE
C18orf21	ENST00000592875.6	protein_coding	0.0481	0.73	0.58	0.14																							0.0481411	FALSE
C18orf32	ENST00000318240.8	protein_coding	0.0296	0.27	0.11	0.16																							0.029629	FALSE
C18orf32	ENST00000582392.2	protein_coding	0.0297	0.57	0.82	-0.24																							0.029629	FALSE
C18orf54	ENST00000300091.5	protein_coding	0.0262	0.37	0.06	0.31																							0.00151723	FALSE
C18orf54	ENST00000648616.1	protein_coding	0.00152	0.21	0.55	-0.34																							0.00151723	FALSE
C1orf109	ENST00000358011.8	protein_coding	8.5e-07	0.29	0.14	0.15																							6.22e-07	FALSE
C1orf109	ENST00000461359.5	protein_coding	0.0343	0.07	0.19	-0.12																							6.22e-07	FALSE
C1orf112	ENST00000496973.5	protein_coding	0.000152	0.09	0.32	-0.23																							0.00015187	FALSE
C1orf43	ENST00000368521.10	protein_coding	3.48e-06	0.49	0.34	0.14																							8.93e-07	FALSE
C1orf43	ENST00000640799.1	protein_coding	2.8e-06	0.03	0.13	-0.1																							8.93e-07	FALSE
C21orf58	ENST00000291691.12	protein_coding	2.31e-08	0.46	0.19	0.27																							2.31e-08	FALSE
C21orf58	ENST00000445935.5	protein_coding	2.48e-08	0.1	0.31	-0.22																							2.31e-08	FALSE
C21orf91	ENST00000284881.9	protein_coding	0.0229	0.8	0.59	0.21																							0.0228893	FALSE
C21orf91	ENST00000400558.7	protein_coding	0.0231	0.16	0.31	-0.14																							0.0228893	FALSE
C22orf39	ENST00000399562.9	protein_coding	0.0119	0.26	0.37	-0.12																							0.0118741	FALSE
C22orf39	ENST00000399568.5	protein_coding	0.0119	0.74	0.57	0.17																							0.0118741	FALSE
C22orf46P	ENST00000472110.3	processed_transcript	1.22e-40	0	0.37	-0.37																							1.22e-40	NA
C22orf46P	ENST00000656592.1	processed_transcript	0.0364	0.49	0.34	0.15																							1.22e-40	NA
C2CD2L	ENST00000528586.2	protein_coding	0.00124	0.66	0.43	0.23																							0.00124415	FALSE
C2CD2L	ENST00000648610.2	protein_coding	0.0479	0.11	0.22	-0.11																							0.00124415	FALSE
C2CD3	ENST00000334126.12	protein_coding	7.58e-34	0	0.22	-0.22																							7.58e-34	FALSE
C2CD3	ENST00000538625.2	protein_coding_CDS_not_defined	3.48e-05	0.39	0.02	0.37																							7.58e-34	NA
C2orf68	ENST00000306336.6	protein_coding	0.000552	0.54	0.4	0.14																							0.000551769	FALSE
C2orf81	ENST00000638555.1	protein_coding	0.00413	0.12	0.4	-0.28																							0.0035969	FALSE
C2orf81	ENST00000684111.1	protein_coding	0.0036	0.44	0.24	0.2																							0.0035969	FALSE
C5orf22	ENST00000325366.14	protein_coding	0.00774	0.37	0.6	-0.23																							0.00493772	FALSE
C5orf22	ENST00000504866.1	protein_coding_CDS_not_defined	0.00494	0.43	0.09	0.34																							0.00493772	NA
C5orf24	ENST00000394976.4	protein_coding	1.85e-27	0.54	0.71	-0.18																							1.85e-27	FALSE
C5orf24	ENST00000504727.1	protein_coding	2.03e-21	0.42	0.11	0.32																							1.85e-27	FALSE
C6orf62	ENST00000378119.9	protein_coding	0.000527	0.62	0.03	0.59																							3.05e-12	FALSE
C6orf62	ENST00000710317.1	protein_coding	3.05e-12	0.37	0.93	-0.57																							3.05e-12	FALSE
C6orf89	ENST00000355190.7	protein_coding	2.88e-13	0.06	0.36	-0.29																							2.7e-13	FALSE
C6orf89	ENST00000480824.7	protein_coding	2.7e-13	0.93	0.63	0.3																							2.7e-13	FALSE
C7orf50	ENST00000491163.1	protein_coding	0.00151	0.14	0.29	-0.15																							0.00150578	FALSE
C8orf33	ENST00000524395.5	retained_intron	4.94e-06	0.06	0.22	-0.15																							4.94e-06	NA
C8orf33	ENST00000530455.5	retained_intron	0.0218	0.19	0.02	0.17																							4.94e-06	NA
C9orf72	ENST00000379997.7	protein_coding	0.00637	0.14	0.25	-0.11																							0.00617463	FALSE
C9orf72	ENST00000380003.8	protein_coding	0.00617	0.77	0.54	0.24																							0.00617463	FALSE
C9orf78	ENST00000372447.7	protein_coding	6.64e-07	0.98	0.79	0.18																							6.64e-07	FALSE
C9orf78	ENST00000492991.5	protein_coding_CDS_not_defined	2.8e-05	0.01	0.14	-0.13																							6.64e-07	NA
CA11	ENST00000084798.9	protein_coding	0.00258	0.53	0.73	-0.2																							2.32e-06	FALSE
CA11	ENST00000599267.1	retained_intron	2.32e-06	0.16	0.01	0.15																							2.32e-06	NA
CA5BP1	ENST00000380333.5	lncRNA	0.000444	0.07	0.2	-0.13																							3.27e-05	NA
CA5BP1	ENST00000380334.6	lncRNA	3.27e-05	0.62	0.32	0.3																							3.27e-05	NA
CA5BP1	ENST00000380336.5	lncRNA	4.9e-05	0.09	0.25	-0.16																							3.27e-05	NA
CABIN1	ENST00000337989.11	protein_coding	5.46e-07	0.46	0.06	0.4																							2.26e-13	FALSE
CABIN1	ENST00000445422.5	protein_coding	2.26e-13	0	0.1	-0.1																							2.26e-13	FALSE
CACFD1	ENST00000291722.11	protein_coding	0.00777	0.28	0.41	-0.13																							0.00774189	FALSE
CACFD1	ENST00000316948.9	protein_coding	0.00774	0.6	0.45	0.14																							0.00774189	FALSE
CACUL1	ENST00000369151.8	protein_coding	1.89e-05	0.79	0.47	0.31																							1.89e-05	FALSE
CACUL1	ENST00000493518.5	nonsense_mediated_decay	1.9e-05	0.03	0.44	-0.4																							1.89e-05	TRUE
CAD	ENST00000264705.9	protein_coding	6.28e-07	0.3	0.66	-0.36																							5.95e-12	FALSE
CAD	ENST00000428460.1	protein_coding	5.95e-12	0.39	0.01	0.38																							5.95e-12	FALSE
CADPS2	ENST00000412584.6	protein_coding	0.0105	0.41	0.69	-0.28																							0.0104914	FALSE
CADPS2	ENST00000462699.5	protein_coding	0.0106	0.51	0.07	0.43																							0.0104914	FALSE
CALD1	ENST00000361675.7	protein_coding	1.21e-12	0.25	0.1	0.16																							1.21e-12	FALSE
CALD1	ENST00000393118.7	protein_coding	2.56e-10	0.19	0.4	-0.21																							1.21e-12	FALSE
CALML4	ENST00000354678.3	protein_coding	1.28e-05	0.05	0.25	-0.2																							1.07e-05	FALSE
CALML4	ENST00000467188.1	retained_intron	1.07e-05	0.87	0.64	0.24																							1.07e-05	NA
CAMKMT	ENST00000378494.8	protein_coding	0.000756	0.79	0.6	0.19																							0.000756395	FALSE
CAMKMT	ENST00000402247.5	protein_coding	0.0306	0.02	0.17	-0.16																							0.000756395	FALSE
CAMSAP1	ENST00000389532.9	protein_coding	0.00149	0.66	0.37	0.29																							6.23e-96	FALSE
CAMSAP1	ENST00000409386.3	protein_coding	6.23e-96	0	0.24	-0.24																							6.23e-96	FALSE
CAMSAP2	ENST00000236925.8	protein_coding	1.37e-05	0.63	0.01	0.62																							2.11e-37	FALSE
CAMSAP2	ENST00000358823.7	protein_coding	9.29e-31	0.34	0.69	-0.36																							2.11e-37	FALSE
CAMSAP2	ENST00000413307.6	protein_coding	2.11e-37	0.02	0.27	-0.25																							2.11e-37	FALSE
CAMSAP3	ENST00000160298.9	protein_coding	0.00428	0.52	0.73	-0.22																							0.00427994	FALSE
CAMSAP3	ENST00000593434.1	retained_intron	0.00499	0.37	0.19	0.18																							0.00427994	NA
CAMTA2	ENST00000361571.9	protein_coding	0.000789	0.06	0.2	-0.14																							5.14e-05	FALSE
CAND1	ENST00000541058.1	retained_intron	0.00647	0.05	0.18	-0.13																							4.3e-05	NA
CAND1	ENST00000544619.1	protein_coding	4.3e-05	0.63	0.36	0.28																							4.3e-05	FALSE
CANX	ENST00000502673.6	protein_coding	2.99e-84	0	0.1	-0.1																							2.99e-84	FALSE
CANX	ENST00000506654.6	protein_coding	8.95e-05	0.32	0.04	0.27																							2.99e-84	FALSE
CAP1	ENST00000372792.7	protein_coding	0.0059	0.21	0.09	0.12																							5.32e-17	FALSE
CAP1	ENST00000372798.5	protein_coding	2.77e-07	0	0.11	-0.11																							5.32e-17	FALSE
CAP2	ENST00000229922.7	protein_coding	0.012	0.96	0.76	0.2																							7.54e-06	FALSE
CAP2	ENST00000465994.5	protein_coding	7.54e-06	0.01	0.14	-0.13																							7.54e-06	FALSE
CAPG	ENST00000409724.5	protein_coding	0.00444	0.36	0.51	-0.15																							0.0044415	FALSE
CAPN15	ENST00000565010.1	retained_intron	0.00102	0.45	0.15	0.3																							9.78e-18	NA
CAPN15	ENST00000567216.5	protein_coding_CDS_not_defined	9.78e-18	0.05	0.15	-0.1																							9.78e-18	NA
CAPN7	ENST00000463417.5	retained_intron	0.000697	0.24	0.01	0.23																							0.000697395	NA
CAPNS1	ENST00000590049.5	non_stop_decay	0.000254	0.26	0.39	-0.13																							0.000254053	FALSE
CAPNS1	ENST00000629983.2	protein_coding	0.0141	0.43	0.32	0.11																							0.000254053	FALSE
CAPRIN1	ENST00000532820.5	protein_coding	0.0473	0.13	0.41	-0.28																							1.19e-55	FALSE
CAPRIN1	ENST00000533657.5	protein_coding_CDS_not_defined	5.72e-05	0.67	0.32	0.35																							1.19e-55	NA
CAPZB	ENST00000264202.8	protein_coding	0.000646	0.91	0.73	0.19																							0.000645553	FALSE
CAPZB	ENST00000459967.6	protein_coding_CDS_not_defined	0.000649	0.07	0.25	-0.18																							0.000645553	NA
CARM1	ENST00000327064.9	protein_coding	0.0116	0.67	0.42	0.25																							0.000385831	FALSE
CARM1	ENST00000344150.8	protein_coding	0.0153	0.29	0.49	-0.2																							0.000385831	FALSE
CARNMT1	ENST00000376830.3	protein_coding	0.00129	0.11	0.28	-0.17																							0.00125766	FALSE
CARNMT1	ENST00000376834.8	protein_coding	0.00126	0.88	0.68	0.2																							0.00125766	FALSE
CASC3	ENST00000394114.2	retained_intron	0.0128	0.22	0.02	0.2																							0.012802	NA
CASC3	ENST00000418132.7	retained_intron	0.0234	0.03	0.15	-0.11																							0.012802	NA
CASKIN2	ENST00000321617.8	protein_coding	2.28e-05	0.93	0.78	0.16																							2.28e-05	FALSE
CASKIN2	ENST00000580021.1	retained_intron	2.83e-05	0.03	0.14	-0.11																							2.28e-05	NA
CASP2	ENST00000310447.10	protein_coding	1.05e-14	0.77	0.64	0.13																							1.05e-14	FALSE
CASP2	ENST00000392925.6	protein_coding	2.07e-09	0	0.2	-0.2																							1.05e-14	FALSE
CASP3	ENST00000700104.1	nonsense_mediated_decay	0.00857	0.4	0.07	0.33																							0.00857233	TRUE
CAV1	ENST00000341049.7	protein_coding	3.8e-05	0.58	0.34	0.25																							1.14e-06	FALSE
CAV1	ENST00000393467.1	protein_coding	3.21e-05	0.26	0.36	-0.1																							1.14e-06	FALSE
CAV2	ENST00000222693.5	protein_coding	0.00965	0.76	0.55	0.21																							0.0010333	FALSE
CBARP	ENST00000215376.7	retained_intron	0.00148	0.05	0.18	-0.13																							1.42e-12	NA
CBARP	ENST00000650044.2	protein_coding	1.42e-12	0.61	0.16	0.45																							1.42e-12	FALSE
CBFB	ENST00000561924.6	protein_coding	0.00399	0.04	0.17	-0.13																							1.1e-09	FALSE
CBFB	ENST00000651988.1	protein_coding_CDS_not_defined	1.1e-09	0.27	0.01	0.27																							1.1e-09	NA
CBLL1	ENST00000222597.7	protein_coding	2.35e-07	0.06	0.26	-0.2																							5.33e-08	FALSE
CBLL1	ENST00000415884.6	protein_coding	0.0041	0	0.11	-0.11																							5.33e-08	FALSE
CBLL1	ENST00000440859.8	protein_coding	5.33e-08	0.87	0.42	0.45																							5.33e-08	FALSE
CBY1	ENST00000216029.8	protein_coding	0.0158	0.79	0.61	0.18																							0.000111845	FALSE
CBY1	ENST00000489847.1	retained_intron	0.000112	0.04	0.14	-0.1																							0.000111845	NA
CC2D1A	ENST00000318003.11	protein_coding	0.0216	0.36	0.58	-0.22																							1.06e-05	FALSE
CC2D1A	ENST00000587508.1	protein_coding	1.06e-05	0.37	0.05	0.32																							1.06e-05	FALSE
CC2D1B	ENST00000438021.5	protein_coding	0.00274	0.31	0.11	0.19																							5.84e-11	FALSE
CCAR1	ENST00000480627.2	retained_intron	0.00036	0.22	0.02	0.2																							1.2e-10	NA
CCAR1	ENST00000543706.1	protein_coding	0.00202	0.29	0.11	0.19																							1.2e-10	FALSE
CCAR1	ENST00000543719.5	protein_coding	0.000186	0.07	0.22	-0.15																							1.2e-10	FALSE
CCAR2	ENST00000308511.9	protein_coding	0.00146	0.3	0.52	-0.22																							7.92e-17	FALSE
CCAR2	ENST00000520738.5	protein_coding	7.92e-17	0.43	0.1	0.33																							7.92e-17	FALSE
CCDC112	ENST00000502975.1	retained_intron	0.0354	0.3	0.08	0.22																							0.035378	NA
CCDC125	ENST00000396496.7	protein_coding	3.98e-06	0.85	0.53	0.31																							3.98e-06	FALSE
CCDC125	ENST00000511257.1	protein_coding	0.000669	0.02	0.2	-0.18																							3.98e-06	FALSE
CCDC134	ENST00000255784.6	protein_coding	0.0433	1	0.89	0.11																							0.043287	FALSE
CCDC134	ENST00000402061.7	protein_coding	0.0469	0	0.11	-0.11																							0.043287	FALSE
CCDC142	ENST00000393965.8	protein_coding	0.0133	0.57	0.34	0.23																							0.00924488	FALSE
CCDC142	ENST00000472962.1	retained_intron	0.00924	0.08	0.19	-0.11																							0.00924488	NA
CCDC150	ENST00000483877.1	protein_coding_CDS_not_defined	6.22e-05	0.27	0	0.27																							6.22e-05	NA
CCDC150	ENST00000495513.1	protein_coding_CDS_not_defined	6.95e-05	0.06	0.18	-0.12																							6.22e-05	NA
CCDC150	ENST00000497159.1	protein_coding_CDS_not_defined	0.00423	0.06	0.16	-0.11																							6.22e-05	NA
CCDC174	ENST00000383794.7	protein_coding	0.0199	0.35	0.52	-0.17																							2.07e-05	FALSE
CCDC174	ENST00000476763.1	protein_coding_CDS_not_defined	2.07e-05	0.59	0.33	0.26																							2.07e-05	NA
CCDC180	ENST00000483504.2	protein_coding_CDS_not_defined	0.00203	0.04	0.15	-0.11																							0.0010333	NA
CCDC180	ENST00000487976.2	retained_intron	0.00103	0.32	0.2	0.13																							0.0010333	NA
CCDC180	ENST00000527182.1	protein_coding_CDS_not_defined	0.0389	0.02	0.15	-0.14																							0.0010333	NA
CCDC25	ENST00000520202.5	nonsense_mediated_decay	1.86e-09	0.13	0.27	-0.14																							1.86e-09	TRUE
CCDC32	ENST00000560109.1	protein_coding_CDS_not_defined	4.59e-05	0.11	0.41	-0.3																							4.59e-05	NA
CCDC47	ENST00000225726.10	protein_coding	1.2e-06	0.91	0.62	0.29																							7.25e-13	FALSE
CCDC47	ENST00000403162.7	protein_coding	6.85e-06	0.07	0.31	-0.24																							7.25e-13	FALSE
CCDC51	ENST00000395694.7	protein_coding	1.1e-05	0.43	0.55	-0.12																							5.43e-06	FALSE
CCDC51	ENST00000447018.5	protein_coding	5.43e-06	0.4	0.29	0.11																							5.43e-06	FALSE
CCDC66	ENST00000468108.1	retained_intron	0.0464	0.06	0.18	-0.12																							0.0463645	NA
CCDC85C	ENST00000557576.5	protein_coding	0.00141	0.04	0.19	-0.14																							0.00140968	FALSE
CCDC85C	ENST00000557769.5	protein_coding	0.00285	0.83	0.61	0.22																							0.00140968	FALSE
CCDC88B	ENST00000472524.1	protein_coding_CDS_not_defined	0.000146	0.42	0.31	0.11																							1.71e-07	NA
CCDC88B	ENST00000494566.5	protein_coding_CDS_not_defined	1.17e-05	0.04	0.17	-0.13																							1.71e-07	NA
CCDC88C	ENST00000389857.11	protein_coding	0.000612	0.34	0.5	-0.16																							0.000141405	FALSE
CCDC88C	ENST00000556726.5	protein_coding	0.000141	0.26	0.07	0.19																							0.000141405	TRUE
CCDC91	ENST00000535212.1	protein_coding	0.00181	0.23	0.02	0.21																							0.00139591	FALSE
CCDC91	ENST00000545336.5	protein_coding	0.0014	0.11	0.27	-0.17																							0.00139591	FALSE
CCDC92	ENST00000545037.1	protein_coding	6.68e-06	0.02	0.14	-0.12																							6.68e-06	FALSE
CCDC93	ENST00000376300.7	protein_coding	0.0457	0.66	0.26	0.4																							0.0017302	FALSE
CCNB1	ENST00000256442.10	protein_coding	0.0011	0.39	0.23	0.16																							7.1e-05	FALSE
CCNB1	ENST00000506572.5	protein_coding	0.00576	0.3	0.55	-0.26																							7.1e-05	FALSE
CCNB1	ENST00000507798.1	protein_coding	7.1e-05	0.23	0.11	0.12																							7.1e-05	FALSE
CCNG1	ENST00000340828.7	protein_coding	6.03e-05	0.61	0.93	-0.31																							6.03e-05	FALSE
CCNG1	ENST00000509425.1	protein_coding_CDS_not_defined	6.12e-05	0.36	0	0.36																							6.03e-05	NA
CCNG2	ENST00000512918.5	protein_coding	0.0162	0.01	0.18	-0.17																							0.016227	FALSE
CCNH	ENST00000511207.5	retained_intron	0.00109	0.29	0.02	0.27																							0.000151483	NA
CCNK	ENST00000389879.9	protein_coding	0.000726	0.91	0.61	0.3																							0.000463693	FALSE
CCNK	ENST00000557441.5	protein_coding	0.000464	0.04	0.21	-0.16																							0.000463693	FALSE
CCNO	ENST00000282572.5	protein_coding	0.0035	0.54	0.34	0.2																							0.00348212	FALSE
CCNO	ENST00000501463.2	nonsense_mediated_decay	0.00348	0.46	0.66	-0.2																							0.00348212	TRUE
CCNT1	ENST00000261900.8	protein_coding	0.00835	0.96	0.75	0.21																							0.00834559	FALSE
CCNT1	ENST00000618666.4	protein_coding	0.00837	0.04	0.16	-0.12																							0.00834559	TRUE
CCNT2	ENST00000295238.11	protein_coding	0.0116	0.52	0.21	0.3																							2.53e-30	FALSE
CCNT2	ENST00000452839.5	nonsense_mediated_decay	2.53e-30	0	0.18	-0.17																							2.53e-30	TRUE
CCNT2	ENST00000475094.1	retained_intron	0.00135	0.01	0.18	-0.17																							2.53e-30	NA
CCNY	ENST00000374704.8	protein_coding	0.00283	0.27	0.47	-0.2																							8.82e-13	FALSE
CCNY	ENST00000374706.5	protein_coding	0.00119	0.68	0.33	0.36																							8.82e-13	FALSE
CCNY	ENST00000492478.5	protein_coding_CDS_not_defined	8.82e-13	0	0.14	-0.14																							8.82e-13	NA
CCNYL1	ENST00000295414.8	protein_coding	0.0267	0.87	0.7	0.17																							0.0266827	FALSE
CCNYL1	ENST00000650811.1	nonsense_mediated_decay	0.027	0	0.1	-0.1																							0.0266827	TRUE
CCP110	ENST00000694978.1	protein_coding	4.55e-05	0.66	0.35	0.31																							4.55e-05	FALSE
CCPG1	ENST00000568808.5	nonsense_mediated_decay	0.0445	0.64	0.18	0.47																							0.0444352	TRUE
CCPG1	ENST00000569205.5	protein_coding	0.0444	0.18	0.48	-0.3																							0.0444352	FALSE
CCT3	ENST00000295688.8	protein_coding	1.76e-05	0.56	0.85	-0.29																							4.94e-09	FALSE
CCT3	ENST00000368258.7	nonsense_mediated_decay	0.00519	0.13	0.01	0.12																							4.94e-09	TRUE
CCT3	ENST00000368259.6	protein_coding	3.01e-05	0.29	0.05	0.24																							4.94e-09	FALSE
CCT5	ENST00000508451.1	retained_intron	0.000856	0.13	0.24	-0.1																							0.000855743	NA
CCT6A	ENST00000275603.9	protein_coding	0.000403	0.65	0.88	-0.23																							2.1e-21	FALSE
CCT6A	ENST00000462133.5	protein_coding_CDS_not_defined	2.1e-21	0.26	0	0.26																							2.1e-21	NA
CCZ1	ENST00000496860.1	protein_coding_CDS_not_defined	0.0457	0.57	0.2	0.37																							0.0165559	NA
CCZ1B	ENST00000316731.13	protein_coding	0.00353	0.43	0.71	-0.27																							1.35e-10	FALSE
CCZ1B	ENST00000468078.1	retained_intron	1.35e-10	0.45	0.17	0.28																							1.35e-10	NA
CD164	ENST00000310786.10	protein_coding	0.0102	0.54	0.84	-0.3																							0.0101992	FALSE
CD276	ENST00000559465.1	retained_intron	5.78e-15	0.41	0	0.41																							5.78e-15	NA
CD276	ENST00000567582.5	nonsense_mediated_decay	0.00808	0.03	0.14	-0.11																							5.78e-15	TRUE
CD40	ENST00000695669.1	retained_intron	0.000172	0.02	0.13	-0.11																							0.000172427	NA
CD44	ENST00000528086.5	protein_coding_CDS_not_defined	8.04e-11	0.01	0.13	-0.13																							8.04e-11	NA
CD46	ENST00000357714.5	protein_coding	0.0412	0.1	0.22	-0.12																							0.000434026	FALSE
CD46	ENST00000462968.2	protein_coding	0.0244	0.41	0.26	0.16																							0.000434026	FALSE
CD47	ENST00000398258.7	protein_coding	0.0232	0.17	0.04	0.14																							3.48e-05	FALSE
CD47	ENST00000644850.1	protein_coding	0.000496	0.2	0.36	-0.16																							3.48e-05	FALSE
CD55	ENST00000314754.12	protein_coding	2.19e-17	0.23	0.06	0.16																							7.02e-34	FALSE
CD55	ENST00000343420.6	protein_coding	7.02e-34	0	0.18	-0.18																							7.02e-34	FALSE
CD58	ENST00000369487.3	protein_coding	0.00777	0.03	0.2	-0.18																							3.04e-06	FALSE
CD58	ENST00000369489.10	protein_coding	0.000221	0.94	0.67	0.27																							3.04e-06	FALSE
CDAN1	ENST00000356231.4	protein_coding	0.00727	0.42	0.67	-0.25																							0.0043017	FALSE
CDAN1	ENST00000562465.5	nonsense_mediated_decay	0.0043	0.45	0.11	0.34																							0.0043017	TRUE
CDC23	ENST00000394884.7	protein_coding	6.35e-08	0.38	0.2	0.19																							6.08e-08	FALSE
CDC23	ENST00000394886.7	protein_coding	6.08e-08	0.6	0.72	-0.13																							6.08e-08	FALSE
CDC25A	ENST00000302506.8	protein_coding	0.0207	0.42	0.62	-0.2																							0.000780317	FALSE
CDC25A	ENST00000351231.7	protein_coding	0.0106	0.52	0.16	0.36																							0.000780317	FALSE
CDC25B	ENST00000340833.4	protein_coding	9.77e-09	0.02	0.13	-0.11																							9.77e-09	FALSE
CDC27	ENST00000066544.8	protein_coding	2.82e-08	0.54	0.39	0.15																							2.82e-08	FALSE
CDC27	ENST00000527547.5	protein_coding	3.8e-07	0.06	0.17	-0.11																							2.82e-08	FALSE
CDC27	ENST00000570740.1	nonsense_mediated_decay	0.000747	0.27	0.12	0.15																							2.82e-08	TRUE
CDC27	ENST00000575483.5	protein_coding	0.000198	0.01	0.13	-0.12																							2.82e-08	FALSE
CDC34	ENST00000606400.3	retained_intron	0.0427	0.16	0.05	0.11																							0.000562486	NA
CDC37L1	ENST00000381854.4	protein_coding	0.0449	0.81	0.47	0.33																							0.0449027	FALSE
CDC37L1	ENST00000381858.5	protein_coding	0.0449	0.18	0.51	-0.33																							0.0449027	FALSE
CDC40	ENST00000307731.2	protein_coding	0.0433	0.89	0.75	0.14																							0.0433177	FALSE
CDC40	ENST00000368932.5	protein_coding	0.0434	0.05	0.21	-0.16																							0.0433177	FALSE
CDC42	ENST00000695858.1	protein_coding	0.0323	0.65	0.78	-0.12																							0.031402	FALSE
CDC42	ENST00000695862.1	nonsense_mediated_decay	0.0314	0.25	0.1	0.16																							0.031402	TRUE
CDC42BPA	ENST00000366767.7	protein_coding	4.26e-09	0.3	0.16	0.14																							2.73e-26	FALSE
CDC42BPA	ENST00000366769.7	protein_coding	0.000114	0.22	0.48	-0.26																							2.73e-26	FALSE
CDC42BPA	ENST00000442054.5	protein_coding	2.73e-26	0	0.13	-0.13																							2.73e-26	FALSE
CDC42EP3	ENST00000295324.4	protein_coding	0.00469	0.77	0.61	0.16																							0.00469396	FALSE
CDC42EP3	ENST00000457889.1	protein_coding	0.00473	0.16	0.36	-0.21																							0.00469396	FALSE
CDC45	ENST00000493724.1	retained_intron	0.000426	0.35	0.1	0.25																							0.000425866	NA
CDC6	ENST00000577249.1	protein_coding	0.00439	0.14	0.28	-0.14																							0.00439453	FALSE
CDC7	ENST00000234626.11	protein_coding	7.07e-07	0.96	0.79	0.18																							7.07e-07	FALSE
CDC7	ENST00000428239.5	protein_coding	0.0018	0.01	0.11	-0.1																							7.07e-07	FALSE
CDC73	ENST00000367435.5	protein_coding	0.000195	0.33	0.18	0.15																							0.000194654	FALSE
CDC73	ENST00000643006.1	nonsense_mediated_decay	0.000336	0.01	0.15	-0.14																							0.000194654	TRUE
CDCA2	ENST00000330560.8	protein_coding	4.98e-08	0.32	0.69	-0.37																							1.97e-31	FALSE
CDCA2	ENST00000521098.2	protein_coding_CDS_not_defined	1.97e-31	0.59	0.05	0.54																							1.97e-31	NA
CDCA4	ENST00000336219.4	protein_coding	0.024	0.76	0.93	-0.16																							0.0239593	FALSE
CDCA4	ENST00000392590.3	protein_coding	0.024	0.24	0.07	0.16																							0.0239593	FALSE
CDCA7L	ENST00000373934.4	protein_coding	0.0188	0.05	0.27	-0.22																							5.27e-05	FALSE
CDCA7L	ENST00000488845.1	retained_intron	5.27e-05	0.32	0	0.31																							5.27e-05	NA
CDH24	ENST00000397359.7	protein_coding	0.00352	0.09	0.3	-0.22																							0.000412464	TRUE
CDH24	ENST00000485922.2	protein_coding_CDS_not_defined	0.000412	0.66	0.36	0.3																							0.000412464	NA
CDH3	ENST00000567674.1	nonsense_mediated_decay	1.82e-07	0.27	0	0.27																							1.82e-07	TRUE
CDK11B	ENST00000341832.11	protein_coding	9.62e-07	0.63	0.45	0.18																							9.62e-07	FALSE
CDK11B	ENST00000611150.3	nonsense_mediated_decay	0.00406	0.02	0.2	-0.18																							9.62e-07	TRUE
CDK12	ENST00000430627.6	protein_coding	1.72e-05	0.05	0.25	-0.21																							4.79e-15	FALSE
CDK12	ENST00000447079.6	protein_coding	4.79e-15	0.69	0.36	0.33																							4.79e-15	FALSE
CDK12	ENST00000584632.5	protein_coding	0.000117	0.01	0.2	-0.19																							4.79e-15	FALSE
CDK13	ENST00000340829.10	protein_coding	0.000341	0.24	0.53	-0.29																							2.6e-06	FALSE
CDK13	ENST00000645826.1	retained_intron	2.6e-06	0.16	0.02	0.14																							2.6e-06	NA
CDK17	ENST00000261211.8	protein_coding	0.00647	0.85	0.58	0.27																							0.00647428	FALSE
CDK17	ENST00000543119.6	protein_coding	0.00651	0.12	0.28	-0.16																							0.00647428	FALSE
CDK3	ENST00000425876.6	protein_coding	0.0389	0.62	0.42	0.2																							0.0389416	FALSE
CDK3	ENST00000586261.2	protein_coding	0.0392	0.37	0.58	-0.22																							0.0389416	FALSE
CDK4	ENST00000257904.11	protein_coding	0.000219	0.43	0.26	0.17																							2.64e-05	FALSE
CDK4	ENST00000551800.5	protein_coding	2.64e-05	0.19	0.31	-0.12																							2.64e-05	FALSE
CDK5	ENST00000297518.4	protein_coding	4.74e-06	0.09	0.25	-0.16																							4.51e-06	FALSE
CDK5	ENST00000485972.6	protein_coding	4.51e-06	0.9	0.73	0.17																							4.51e-06	FALSE
CDK5RAP1	ENST00000346416.7	protein_coding	0.0465	0.21	0.36	-0.15																							0.000205727	FALSE
CDK5RAP1	ENST00000482967.5	protein_coding_CDS_not_defined	0.000206	0.5	0.18	0.32																							0.000205727	NA
CDK5RAP2	ENST00000349780.9	protein_coding	0.00123	0	0.11	-0.11																							9.65e-09	FALSE
CDK5RAP2	ENST00000691551.1	nonsense_mediated_decay	2.55e-08	0.32	0.01	0.31																							9.65e-09	TRUE
CDK5RAP3	ENST00000578996.1	retained_intron	4.03e-08	0.17	0	0.17																							4.03e-08	NA
CDK5RAP3	ENST00000583697.1	protein_coding	0.000139	0.21	0.03	0.18																							4.03e-08	FALSE
CDK5RAP3	ENST00000584063.5	retained_intron	0.0386	0.27	0.38	-0.11																							4.03e-08	NA
CDK7	ENST00000514676.5	protein_coding	0.000717	0.24	0.04	0.2																							0.000717132	FALSE
CDK8	ENST00000381527.8	protein_coding	0.000124	0.42	0.83	-0.41																							6.4e-09	FALSE
CDK8	ENST00000477277.5	retained_intron	6.4e-09	0.37	0	0.37																							6.4e-09	NA
CDK9	ENST00000373264.5	protein_coding	0.00642	0.74	0.44	0.3																							0.00641515	FALSE
CDK9	ENST00000480353.5	protein_coding_CDS_not_defined	0.0226	0.13	0.35	-0.23																							0.00641515	NA
CDKL1	ENST00000395834.6	protein_coding	0.0312	0.44	0.31	0.14																							0.0312279	FALSE
CDKN2B	ENST00000276925.7	protein_coding	8.61e-06	0.88	0.61	0.27																							8.61e-06	FALSE
CDKN2B	ENST00000380142.5	protein_coding	0.000319	0.11	0.24	-0.14																							8.61e-06	FALSE
CDKN2B	ENST00000579591.1	retained_intron	0.000384	0.01	0.15	-0.14																							8.61e-06	NA
CDKN2C	ENST00000371761.4	protein_coding	0.0298	0.28	0.11	0.18																							0.0292507	FALSE
CDKN2C	ENST00000396148.2	protein_coding	0.0293	0.71	0.89	-0.18																							0.0292507	FALSE
CDKN3	ENST00000335183.11	protein_coding	0.0148	0.33	0.53	-0.2																							3.52e-09	FALSE
CDKN3	ENST00000395577.2	protein_coding	3.52e-09	0.38	0.02	0.35																							3.52e-09	FALSE
CDS2	ENST00000450570.1	protein_coding	0.0328	0.07	0.26	-0.19																							0.0232755	FALSE
CDS2	ENST00000467923.5	protein_coding_CDS_not_defined	0.0233	0.17	0.06	0.1																							0.0232755	NA
CEACAM19	ENST00000480278.5	protein_coding_CDS_not_defined	0.0108	0.43	0.26	0.16																							0.000179774	NA
CEACAM19	ENST00000619799.4	protein_coding	0.00018	0.01	0.2	-0.19																							0.000179774	FALSE
CEBPG	ENST00000284000.9	protein_coding	0.00864	0.56	0.83	-0.26																							0.00863882	FALSE
CEBPG	ENST00000652630.1	nonsense_mediated_decay	0.00864	0.42	0.15	0.28																							0.00863882	TRUE
CEBPZ	ENST00000234170.10	protein_coding	1.65e-07	0.37	0.76	-0.39																							1.65e-07	FALSE
CEBPZ	ENST00000489306.1	retained_intron	1.68e-07	0.63	0.24	0.39																							1.65e-07	NA
CELF1	ENST00000395290.6	protein_coding	3.99e-09	0.37	0.18	0.19																							1.64e-16	FALSE
CELF1	ENST00000524648.1	protein_coding_CDS_not_defined	0.0463	0.33	0.1	0.22																							1.64e-16	NA
CELF1	ENST00000687097.1	protein_coding	1.64e-16	0.1	0.24	-0.14																							1.64e-16	FALSE
CELSR1	ENST00000473624.2	protein_coding	3.01e-07	0.59	0.06	0.53																							2.96e-07	FALSE
CELSR1	ENST00000674500.2	protein_coding	2.96e-07	0.2	0.47	-0.26																							2.96e-07	FALSE
CELSR2	ENST00000271332.4	protein_coding	3.75e-06	0.43	0.77	-0.34																							3.75e-06	FALSE
CELSR2	ENST00000498157.1	protein_coding_CDS_not_defined	3.82e-06	0.47	0.1	0.37																							3.75e-06	NA
CELSR3	ENST00000164024.5	protein_coding	2.19e-10	0.19	0.51	-0.32																							2.19e-10	FALSE
CELSR3	ENST00000461362.5	retained_intron	2.23e-10	0.72	0.23	0.49																							2.19e-10	NA
CENATAC	ENST00000334418.6	protein_coding	2.14e-08	0.55	0.39	0.15																							1.34e-08	FALSE
CENATAC	ENST00000534656.2	retained_intron	1.34e-08	0.02	0.16	-0.14																							1.34e-08	NA
CENPBD1P	ENST00000565150.2	transcribed_unitary_pseudogene	0.00208	0.36	0.09	0.26																							0.0020428	NA
CENPBD1P	ENST00000646748.1	processed_transcript	0.00204	0.64	0.91	-0.26																							0.0020428	NA
CENPC	ENST00000273853.11	protein_coding	2.83e-12	0.26	0.11	0.15																							2.83e-12	FALSE
CENPC	ENST00000506882.5	nonsense_mediated_decay	0.00105	0.17	0.27	-0.11																							2.83e-12	TRUE
CENPC	ENST00000510189.5	retained_intron	0.000497	0.06	0.21	-0.16																							2.83e-12	NA
CENPF	ENST00000366955.8	protein_coding	7.72e-38	0.39	0.83	-0.44																							7.72e-38	FALSE
CENPF	ENST00000469862.1	retained_intron	6.75e-14	0	0.12	-0.12																							7.72e-38	NA
CENPF	ENST00000706766.1	retained_intron	4.83e-24	0.6	0.02	0.58																							7.72e-38	NA
CENPH	ENST00000283006.7	protein_coding	0.0394	0.79	0.59	0.19																							0.0341666	FALSE
CENPH	ENST00000515001.5	protein_coding	0.0342	0.12	0.24	-0.13																							0.0341666	FALSE
CENPI	ENST00000682095.1	protein_coding	0.0324	0.68	0.47	0.21																							0.00470291	FALSE
CENPI	ENST00000682304.1	protein_coding	0.0047	0.09	0.21	-0.11																							0.00470291	FALSE
CENPJ	ENST00000381884.9	protein_coding	5.22e-05	0.46	0.17	0.29																							5.22e-05	FALSE
CENPJ	ENST00000418179.1	protein_coding	0.024	0.06	0.25	-0.19																							5.22e-05	FALSE
CENPJ	ENST00000545981.6	nonsense_mediated_decay	0.000875	0.2	0.3	-0.11																							5.22e-05	TRUE
CENPL	ENST00000356198.6	protein_coding	0.0247	0.46	0.22	0.25																							0.0199053	FALSE
CENPL	ENST00000682279.1	protein_coding	0.0199	0.29	0.4	-0.11																							0.0199053	FALSE
CENPV	ENST00000299736.5	protein_coding	0.0114	0.41	0.55	-0.14																							0.0114422	FALSE
CENPV	ENST00000472570.2	retained_intron	0.0498	0.25	0.04	0.21																							0.0114422	NA
CENPX	ENST00000306704.10	protein_coding	0.000184	0.46	0.56	-0.11																							1.39e-09	FALSE
CENPX	ENST00000392359.8	protein_coding	1.39e-09	0.28	0.15	0.13																							1.39e-09	FALSE
CEP104	ENST00000428079.6	protein_coding	1.54e-05	0.09	0.33	-0.24																							1.54e-05	FALSE
CEP120	ENST00000306467.10	protein_coding	1.83e-06	0.21	0.63	-0.42																							1.83e-06	FALSE
CEP120	ENST00000675564.1	retained_intron	1.88e-06	0.49	0.01	0.48																							1.83e-06	NA
CEP128	ENST00000554502.5	nonsense_mediated_decay	0.00155	0.22	0.1	0.12																							0.00152045	TRUE
CEP128	ENST00000555265.6	protein_coding	0.00152	0.44	0.73	-0.29																							0.00152045	FALSE
CEP131	ENST00000571292.1	protein_coding	0.000239	0.32	0.21	0.12																							2.45e-08	FALSE
CEP131	ENST00000573053.5	protein_coding	2.45e-08	0.31	0.15	0.16																							2.45e-08	FALSE
CEP135	ENST00000257287.5	protein_coding	0.0057	0.36	0.61	-0.24																							0.00291123	FALSE
CEP135	ENST00000706801.1	retained_intron	0.00291	0.5	0.21	0.29																							0.00291123	NA
CEP170	ENST00000366542.6	protein_coding	1.58e-08	0.18	0.4	-0.21																							3.8e-18	FALSE
CEP170	ENST00000468254.5	protein_coding_CDS_not_defined	3.8e-18	0.62	0.06	0.56																							3.8e-18	NA
CEP170	ENST00000522995.1	protein_coding	6.73e-05	0.01	0.14	-0.13																							3.8e-18	FALSE
CEP192	ENST00000506447.5	protein_coding	0.00624	0.06	0.35	-0.3																							9.24e-05	FALSE
CEP192	ENST00000513183.1	protein_coding_CDS_not_defined	0.000335	0.24	0.13	0.11																							9.24e-05	NA
CEP192	ENST00000540847.6	protein_coding_CDS_not_defined	9.24e-05	0.36	0.04	0.32																							9.24e-05	NA
CEP20	ENST00000255759.11	protein_coding	0.00274	0.85	0.72	0.13																							8.28e-05	FALSE
CEP20	ENST00000575073.5	protein_coding	0.00785	0.04	0.16	-0.12																							8.28e-05	FALSE
CEP250	ENST00000706831.1	retained_intron	6.83e-07	0.38	0.12	0.26																							2.16e-12	NA
CEP290	ENST00000671777.2	protein_coding_CDS_not_defined	0.0358	0.37	0.06	0.32																							0.0358399	NA
CEP295	ENST00000325212.11	protein_coding	0.00159	0.47	0.6	-0.13																							0.00159195	FALSE
CEP295	ENST00000531700.5	protein_coding	0.0149	0.28	0.15	0.13																							0.00159195	FALSE
CEP350	ENST00000367607.8	protein_coding	0.0127	0.1	0.5	-0.4																							0.0120472	FALSE
CEP350	ENST00000490047.2	nonsense_mediated_decay	0.012	0.29	0.14	0.15																							0.0120472	TRUE
CEP41	ENST00000223208.10	protein_coding	3.87e-06	0.35	0.17	0.18																							7.8e-30	FALSE
CEP41	ENST00000675935.1	protein_coding	7.8e-30	0	0.31	-0.3																							7.8e-30	FALSE
CEP44	ENST00000296519.6	protein_coding	0.0489	0.57	0.17	0.4																							0.0488897	FALSE
CEP57	ENST00000540830.5	nonsense_mediated_decay	8.98e-15	0	0.14	-0.14																							8.98e-15	TRUE
CEP78	ENST00000643273.2	protein_coding	0.0117	0.17	0.02	0.15																							2.5e-11	FALSE
CEP85	ENST00000451429.8	protein_coding	0.00194	0.25	0.54	-0.29																							5.54e-29	FALSE
CEP85	ENST00000453146.1	protein_coding	8.65e-06	0.26	0.04	0.22																							5.54e-29	FALSE
CEP85	ENST00000640292.2	protein_coding	5.54e-29	0	0.14	-0.14																							5.54e-29	FALSE
CERS2	ENST00000368954.10	protein_coding	2.98e-05	0.46	0.82	-0.36																							1.76e-18	FALSE
CERS2	ENST00000560793.6	protein_coding	1.76e-18	0.46	0	0.46																							1.76e-18	FALSE
CERT1	ENST00000380494.10	protein_coding	0.0342	0.5	0.27	0.23																							4.07e-10	FALSE
CERT1	ENST00000645483.1	protein_coding	4.07e-10	0	0.16	-0.15																							4.07e-10	FALSE
CES2	ENST00000317091.10	protein_coding	0.00236	0.5	0.15	0.35																							0.000112833	FALSE
CES2	ENST00000568470.6	nonsense_mediated_decay	0.000522	0.07	0.21	-0.14																							0.000112833	TRUE
CFAP410	ENST00000325223.7	protein_coding	6.13e-10	0.55	0.4	0.15																							6.13e-10	FALSE
CFAP410	ENST00000478674.1	retained_intron	0.00581	0.06	0.16	-0.1																							6.13e-10	NA
CFL1	ENST00000308162.10	protein_coding	0.00744	0.69	0.54	0.15																							0.00744358	FALSE
CFL1	ENST00000531413.5	protein_coding	0.0497	0.25	0.36	-0.11																							0.00744358	FALSE
CFL2	ENST00000341223.8	protein_coding	0.00837	0.59	0.27	0.32																							0.00322293	FALSE
CFL2	ENST00000556161.1	protein_coding	0.00322	0	0.14	-0.14																							0.00322293	FALSE
CFL2	ENST00000673315.1	protein_coding	0.00629	0.05	0.28	-0.23																							0.00322293	FALSE
CGGBP1	ENST00000309534.10	protein_coding	0.00494	0.69	0.38	0.31																							3.22e-28	FALSE
CGGBP1	ENST00000474441.1	protein_coding_CDS_not_defined	5.11e-12	0.03	0.13	-0.1																							3.22e-28	NA
CGGBP1	ENST00000675130.1	protein_coding	3.22e-28	0.01	0.16	-0.16																							3.22e-28	FALSE
CHAF1B	ENST00000314103.6	protein_coding	0.0016	0.93	0.79	0.13																							2.33e-05	FALSE
CHAF1B	ENST00000480486.1	protein_coding_CDS_not_defined	2.33e-05	0.02	0.12	-0.1																							2.33e-05	NA
CHAMP1	ENST00000361283.4	protein_coding	0.0398	0.28	0.76	-0.48																							0.00872338	FALSE
CHAMP1	ENST00000644294.2	protein_coding	0.00872	0.45	0.04	0.41																							0.00872338	FALSE
CHD1	ENST00000508756.2	retained_intron	6.98e-06	0.2	0.08	0.12																							2.07e-16	NA
CHD1	ENST00000514344.5	retained_intron	2.07e-16	0.41	0.14	0.27																							2.07e-16	NA
CHD1	ENST00000706141.1	nonsense_mediated_decay	0.0225	0.06	0.38	-0.32																							2.07e-16	TRUE
CHD2	ENST00000394196.9	protein_coding	0.0215	0.31	0.53	-0.22																							1.9e-13	FALSE
CHD2	ENST00000627460.1	nonsense_mediated_decay	1.9e-13	0	0.11	-0.11																							1.9e-13	TRUE
CHD3	ENST00000439235.5	protein_coding	2.4e-67	0.15	0	0.15																							2.4e-67	FALSE
CHD3	ENST00000700753.1	protein_coding	0.000122	0	0.14	-0.14																							2.4e-67	FALSE
CHD4	ENST00000544040.7	protein_coding	0.0266	0.09	0.3	-0.21																							3.15e-43	FALSE
CHD4	ENST00000642637.1	nonsense_mediated_decay	1.14e-05	0.15	0.01	0.14																							3.15e-43	TRUE
CHD4	ENST00000644077.1	protein_coding	0.000543	0.2	0.01	0.19																							3.15e-43	FALSE
CHD4	ENST00000647112.1	protein_coding_CDS_not_defined	6.75e-15	0.23	0	0.23																							3.15e-43	NA
CHD6	ENST00000373233.8	protein_coding	5.8e-05	0.21	0.73	-0.51																							4.02e-08	FALSE
CHD6	ENST00000470470.1	protein_coding_CDS_not_defined	4.02e-08	0.19	0.01	0.18																							4.02e-08	NA
CHD6	ENST00000482596.1	protein_coding_CDS_not_defined	0.000468	0.58	0.18	0.4																							4.02e-08	NA
CHD8	ENST00000557727.1	retained_intron	9.21e-10	0.51	0.05	0.46																							9.21e-10	NA
CHD8	ENST00000645929.1	protein_coding	9.74e-05	0	0.16	-0.15																							9.21e-10	FALSE
CHD8	ENST00000646647.2	protein_coding	0.0332	0.03	0.26	-0.23																							9.21e-10	FALSE
CHD9	ENST00000447540.6	protein_coding	0.00131	0	0.15	-0.15																							4.71e-05	FALSE
CHD9	ENST00000565442.1	protein_coding	4.71e-05	0.34	0.13	0.21																							4.71e-05	FALSE
CHD9	ENST00000565803.2	protein_coding	0.0132	0.02	0.17	-0.16																							4.71e-05	FALSE
CHEK1	ENST00000278916.8	protein_coding	5.44e-28	0	0.13	-0.13																							5.44e-28	FALSE
CHEK1	ENST00000534070.5	protein_coding	3.02e-15	0.41	0.2	0.21																							5.44e-28	FALSE
CHEK2	ENST00000404276.6	protein_coding	0.012	0.12	0.42	-0.3																							0.0120484	FALSE
CHM	ENST00000357749.7	protein_coding	9.01e-08	0.21	0.78	-0.57																							1.26e-12	FALSE
CHM	ENST00000467744.2	protein_coding_CDS_not_defined	1.26e-12	0.65	0.03	0.62																							1.26e-12	NA
CHMP2B	ENST00000263780.9	protein_coding	0.00691	0.85	0.7	0.15																							1.2e-52	FALSE
CHMP2B	ENST00000494980.5	protein_coding	1.2e-52	0	0.17	-0.17																							1.2e-52	FALSE
CHORDC1	ENST00000533772.5	nonsense_mediated_decay	0.0114	0.03	0.16	-0.13																							0.0113743	TRUE
CHP1	ENST00000334660.10	protein_coding	0.0133	0.93	0.67	0.26																							6.69e-34	FALSE
CHP1	ENST00000392151.6	nonsense_mediated_decay	6.69e-34	0	0.11	-0.11																							6.69e-34	TRUE
CHP1	ENST00000560411.5	nonsense_mediated_decay	0.00634	0.04	0.17	-0.13																							6.69e-34	TRUE
CHPF2	ENST00000035307.7	protein_coding	5.04e-05	0.23	0.55	-0.32																							9.01e-06	FALSE
CHPF2	ENST00000495645.5	protein_coding	9.01e-06	0.48	0.05	0.42																							9.01e-06	FALSE
CHRAC1	ENST00000220913.10	protein_coding	0.00164	0.83	0.45	0.38																							0.000181495	FALSE
CHRAC1	ENST00000519533.1	protein_coding	0.00713	0.09	0.23	-0.14																							0.000181495	FALSE
CHRAC1	ENST00000523569.1	retained_intron	0.000181	0.07	0.3	-0.23																							0.000181495	NA
CHSY1	ENST00000254190.4	protein_coding	4.13e-11	0.98	0.8	0.18																							4.13e-11	FALSE
CHSY1	ENST00000543813.2	nonsense_mediated_decay	4.5e-11	0.01	0.18	-0.17																							4.13e-11	TRUE
CHTF18	ENST00000498439.1	retained_intron	0.00195	0.52	0.23	0.29																							5.2e-23	NA
CHTF18	ENST00000563545.1	nonsense_mediated_decay	5.2e-23	0.01	0.14	-0.13																							5.2e-23	TRUE
CHTF8	ENST00000518041.5	protein_coding	8.06e-07	0.41	0.02	0.39																							8.06e-07	FALSE
CHTF8	ENST00000522497.1	protein_coding_CDS_not_defined	0.00181	0.02	0.18	-0.15																							8.06e-07	NA
CIAO1	ENST00000488633.2	protein_coding	0.000923	0.79	0.57	0.22																							0.000263763	FALSE
CIAO1	ENST00000491394.1	retained_intron	0.000264	0.07	0.18	-0.11																							0.000263763	NA
CIC	ENST00000160740.7	protein_coding	0.0312	0.09	0.23	-0.13																							7.76e-06	FALSE
CIC	ENST00000576505.6	protein_coding	4.64e-05	0.42	0.06	0.36																							7.76e-06	FALSE
CIC	ENST00000681038.1	protein_coding	7.76e-06	0.05	0.19	-0.14																							7.76e-06	FALSE
CIRBP	ENST00000320936.9	protein_coding	0.000619	0.62	0.43	0.19																							1.83e-05	FALSE
CIRBP	ENST00000589686.5	protein_coding	0.00545	0.05	0.31	-0.26																							1.83e-05	FALSE
CISD3	ENST00000616128.1	retained_intron	8.6e-06	0.75	0.61	0.14																							7.43e-08	NA
CISD3	ENST00000619858.1	retained_intron	7.43e-08	0.1	0.21	-0.11																							7.43e-08	NA
CIT	ENST00000677742.1	protein_coding_CDS_not_defined	0.000527	0.31	0	0.31																							0.000526542	NA
CITED2	ENST00000367651.4	protein_coding	1.18e-06	0.62	0.99	-0.37																							1.18e-06	FALSE
CITED2	ENST00000537332.2	protein_coding	1.2e-06	0.38	0	0.38																							1.18e-06	FALSE
CIZ1	ENST00000372938.10	protein_coding	0.0389	0.16	0.35	-0.19																							8.72e-06	FALSE
CIZ1	ENST00000471773.5	protein_coding_CDS_not_defined	0.000127	0.28	0.05	0.23																							8.72e-06	NA
CKAP2	ENST00000258607.10	protein_coding	0.0205	0.7	0.52	0.18																							0.000592061	FALSE
CKAP2	ENST00000468284.1	protein_coding	0.000592	0.04	0.19	-0.15																							0.000592061	FALSE
CKAP2L	ENST00000302450.11	protein_coding	0.000336	0.91	0.61	0.3																							0.000102576	FALSE
CKAP2L	ENST00000461876.5	protein_coding_CDS_not_defined	0.000103	0.01	0.16	-0.15																							0.000102576	NA
CKAP5	ENST00000354558.7	protein_coding	6.6e-61	0.12	0	0.12																							6.6e-61	FALSE
CKAP5	ENST00000526876.2	protein_coding	0.0458	0.05	0.16	-0.1																							6.6e-61	FALSE
CKAP5	ENST00000533413.5	retained_intron	9.5e-09	0.36	0.18	0.18																							6.6e-61	NA
CKB	ENST00000348956.7	protein_coding	0.0485	0.69	0.84	-0.15																							0.000371463	FALSE
CKB	ENST00000554989.1	nonsense_mediated_decay	0.0263	0.19	0	0.19																							0.000371463	TRUE
CKLF-CMTM1	ENST00000527729.5	protein_coding	0.000304	0.26	0.08	0.18																							0.000262403	FALSE
CKLF-CMTM1	ENST00000532838.1	protein_coding	0.000262	0.26	0.75	-0.49																							0.000262403	FALSE
CLASP1	ENST00000452274.7	protein_coding	0.00563	0.54	0.07	0.46																							4.62e-05	FALSE
CLASP1	ENST00000700755.1	protein_coding	4.62e-05	0.02	0.35	-0.33																							4.62e-05	FALSE
CLCN2	ENST00000265593.9	protein_coding	0.000205	0.35	0.15	0.2																							0.000204969	FALSE
CLCN2	ENST00000434054.6	protein_coding	0.0144	0.09	0.21	-0.12																							0.000204969	FALSE
CLCN3	ENST00000360642.7	protein_coding	7.21e-07	0.02	0.42	-0.4																							7.21e-07	FALSE
CLCN3	ENST00000507875.6	protein_coding	0.00842	0.3	0.11	0.19																							7.21e-07	FALSE
CLCN3	ENST00000513761.6	protein_coding	0.0116	0.54	0.29	0.25																							7.21e-07	FALSE
CLCN7	ENST00000382745.9	protein_coding	7.49e-05	0.36	0.15	0.21																							1.19e-16	FALSE
CLCN7	ENST00000565092.6	retained_intron	0.00124	0.26	0.05	0.22																							1.19e-16	NA
CLCN7	ENST00000567139.1	retained_intron	1.19e-16	0.03	0.16	-0.13																							1.19e-16	NA
CLDN12	ENST00000287916.8	protein_coding	6.48e-07	0.16	0.58	-0.42																							6.48e-07	FALSE
CLDN12	ENST00000394605.2	protein_coding	1.43e-06	0.43	0.13	0.3																							6.48e-07	FALSE
CLDN4	ENST00000340958.4	protein_coding	3.85e-07	0.92	0.6	0.32																							3.85e-07	FALSE
CLDN4	ENST00000431918.1	protein_coding	6.77e-07	0.06	0.28	-0.22																							3.85e-07	FALSE
CLDN7	ENST00000360325.11	protein_coding	0.00982	0.5	0.26	0.24																							2.28e-08	FALSE
CLDN7	ENST00000574070.5	protein_coding	2.28e-08	0.09	0.25	-0.16																							2.28e-08	FALSE
CLEC16A	ENST00000261657.5	protein_coding	1.18e-05	0.44	0.06	0.39																							4.95e-07	TRUE
CLEC16A	ENST00000409552.4	protein_coding	4.95e-07	0.05	0.18	-0.13																							4.95e-07	FALSE
CLEC16A	ENST00000703130.1	protein_coding	0.000374	0.33	0.62	-0.29																							4.95e-07	FALSE
CLIC4	ENST00000374379.9	protein_coding	1.26e-06	0.88	0.68	0.19																							2.54e-07	FALSE
CLIC4	ENST00000488683.1	nonsense_mediated_decay	2.54e-07	0.01	0.22	-0.2																							2.54e-07	TRUE
CLINT1	ENST00000523908.5	protein_coding	0.00389	0.04	0.33	-0.29																							2.07e-05	FALSE
CLINT1	ENST00000530742.5	protein_coding	0.0046	0.6	0.39	0.21																							2.07e-05	FALSE
CLIP1	ENST00000537178.5	protein_coding	2.11e-30	0	0.17	-0.17																							2.11e-30	FALSE
CLIP1	ENST00000648993.1	protein_coding	5.03e-05	0.36	0.19	0.16																							2.11e-30	FALSE
CLK1	ENST00000321356.9	protein_coding	2.77e-05	0.19	0.52	-0.33																							2.08e-08	FALSE
CLK1	ENST00000409769.6	protein_coding	2.08e-08	0.21	0.04	0.18																							2.08e-08	FALSE
CLK4	ENST00000520199.5	retained_intron	0.00538	0	0.18	-0.18																							0.00537639	NA
CLN8-AS1	ENST00000518481.2	lncRNA	0.000175	0.73	0.86	-0.13																							0.000175084	NA
CLN8-AS1	ENST00000665209.3	lncRNA	0.000175	0.23	0.12	0.11																							0.000175084	NA
CLNS1A	ENST00000263309.7	protein_coding	0.00162	0.32	0.21	0.12																							0.00161581	FALSE
CLNS1A	ENST00000528364.1	protein_coding	0.0276	0.11	0.24	-0.13																							0.00161581	FALSE
CLPTM1	ENST00000337392.10	protein_coding	0.000277	0.43	0.71	-0.28																							1.65e-07	FALSE
CLPTM1	ENST00000586915.1	protein_coding	1.65e-07	0.46	0.01	0.44																							1.65e-07	FALSE
CLPTM1L	ENST00000503534.5	retained_intron	0.00271	0.24	0.02	0.22																							3.72e-06	NA
CLPTM1L	ENST00000630539.1	protein_coding	0.00634	0.03	0.2	-0.17																							3.72e-06	FALSE
CLPX	ENST00000300107.7	protein_coding	9.67e-05	0.43	0.25	0.18																							9.67e-05	FALSE
CLPX	ENST00000558958.1	retained_intron	0.0032	0.05	0.34	-0.29																							9.67e-05	NA
CLSPN	ENST00000251195.9	protein_coding	0.0148	0.33	0.17	0.16																							1.42e-06	FALSE
CLSPN	ENST00000373220.7	protein_coding	1.42e-06	0.13	0.24	-0.11																							1.42e-06	FALSE
CLSTN1	ENST00000361311.4	protein_coding	0.00224	0.24	0.58	-0.34																							0.00224104	FALSE
CLSTN1	ENST00000477264.1	protein_coding_CDS_not_defined	0.00468	0.29	0.02	0.27																							0.00224104	NA
CLTC	ENST00000498711.1	retained_intron	0.000142	0.27	0.01	0.26																							0.000141644	NA
CLTC	ENST00000579456.5	protein_coding	0.00131	0.2	0.01	0.19																							0.000141644	FALSE
CLTC	ENST00000700707.1	protein_coding	0.0288	0.03	0.21	-0.19																							0.000141644	FALSE
CLU	ENST00000405140.7	protein_coding	0.00304	0.28	0.16	0.12																							0.00303979	FALSE
CLU	ENST00000523589.5	protein_coding	0.0312	0.15	0.26	-0.11																							0.00303979	FALSE
CLUH	ENST00000575014.5	protein_coding	9.14e-06	0.42	0	0.42																							3.17e-06	FALSE
CMBL	ENST00000296658.4	protein_coding	1.69e-09	0.68	0.47	0.21																							1.69e-09	FALSE
CMBL	ENST00000506821.1	retained_intron	0.00197	0.04	0.33	-0.29																							1.69e-09	NA
CMIP	ENST00000537098.8	protein_coding	1.13e-08	0.74	0.39	0.35																							1.13e-08	FALSE
CMIP	ENST00000561605.1	retained_intron	1.2e-08	0.24	0.58	-0.34																							1.13e-08	NA
CMTM4	ENST00000330687.8	protein_coding	0.000573	0.65	0.02	0.63																							0.000401277	FALSE
CMTM4	ENST00000394106.7	protein_coding	0.000401	0.14	0.6	-0.46																							0.000401277	FALSE
CNDP2	ENST00000583216.5	protein_coding	0.00116	0	0.11	-0.11																							0.000213291	FALSE
CNOT1	ENST00000563130.5	retained_intron	1.3e-13	0.21	0	0.21																							1.3e-13	NA
CNOT1	ENST00000569240.5	protein_coding	6.54e-12	0	0.29	-0.29																							1.3e-13	FALSE
CNOT1	ENST00000569924.1	retained_intron	0.0129	0.37	0.09	0.28																							1.3e-13	NA
CNOT10	ENST00000471003.6	protein_coding_CDS_not_defined	2.89e-05	0.23	0.01	0.22																							2.89e-05	NA
CNOT3	ENST00000471126.1	protein_coding	0.0302	0.31	0.06	0.24																							1.33e-05	FALSE
CNOT3	ENST00000644245.1	protein_coding	8.82e-05	0.02	0.13	-0.11																							1.33e-05	FALSE
CNOT7	ENST00000361272.9	protein_coding	0.000161	0.27	0.13	0.13																							2.79e-07	FALSE
CNOT7	ENST00000628418.1	protein_coding	0.00547	0.04	0.21	-0.17																							2.79e-07	FALSE
CNPY4	ENST00000262932.5	protein_coding	0.0414	0.8	0.56	0.24																							0.0414187	FALSE
CNPY4	ENST00000480692.4	protein_coding_CDS_not_defined	0.0421	0.07	0.2	-0.13																							0.0414187	NA
CNTNAP1	ENST00000264638.9	protein_coding	0.00166	0.8	0.59	0.21																							0.00166408	FALSE
CNTNAP1	ENST00000586801.1	retained_intron	0.00179	0.16	0.33	-0.17																							0.00166408	NA
CNTRL	ENST00000373850.6	protein_coding	0.000482	0.07	0.31	-0.24																							4.55e-05	FALSE
CNTRL	ENST00000689304.1	nonsense_mediated_decay	4.55e-05	0.38	0.03	0.35																							4.55e-05	TRUE
COA5	ENST00000466848.1	protein_coding_CDS_not_defined	0.0038	0.28	0.05	0.23																							1.12e-07	NA
COA5	ENST00000480666.1	retained_intron	1.12e-07	0.05	0.16	-0.11																							1.12e-07	NA
COA7	ENST00000371538.5	protein_coding	0.0415	0.71	0.6	0.11																							0.0414995	FALSE
COA7	ENST00000486918.1	protein_coding_CDS_not_defined	0.0416	0.29	0.4	-0.11																							0.0414995	NA
COA8	ENST00000409074.8	protein_coding	0.0118	0.39	0.28	0.11																							0.00121537	FALSE
COA8	ENST00000458117.6	nonsense_mediated_decay	0.00122	0.18	0.32	-0.14																							0.00121537	TRUE
COASY	ENST00000393818.3	protein_coding	0.000202	0.32	0.59	-0.26																							8.36e-08	FALSE
COASY	ENST00000421097.6	protein_coding	8.36e-08	0.32	0.15	0.16																							8.36e-08	FALSE
COASY	ENST00000591583.1	retained_intron	0.0142	0.24	0.04	0.2																							8.36e-08	NA
COCH	ENST00000216361.9	protein_coding	0.0292	0.08	0.18	-0.1																							0.000802051	FALSE
COCH	ENST00000396618.9	protein_coding	0.000802	0.6	0.29	0.32																							0.000802051	FALSE
COG1	ENST00000299886.9	protein_coding	0.00131	0.48	0.73	-0.25																							7.58e-06	FALSE
COG1	ENST00000582512.5	protein_coding	0.00728	0.12	0	0.11																							7.58e-06	FALSE
COG3	ENST00000349995.10	protein_coding	0.000197	0.25	0.55	-0.3																							0.000196956	FALSE
COG3	ENST00000476702.1	non_stop_decay	0.000276	0.42	0.13	0.29																							0.000196956	FALSE
COG4	ENST00000323786.10	protein_coding	0.0293	0.64	0.5	0.14																							6.25e-17	FALSE
COG4	ENST00000526700.5	retained_intron	9.77e-07	0.14	0	0.14																							6.25e-17	NA
COG4	ENST00000564653.6	protein_coding	6.25e-17	0	0.16	-0.16																							6.25e-17	FALSE
COG5	ENST00000297135.9	protein_coding	7.46e-18	0.94	0.53	0.41																							7.46e-18	FALSE
COG5	ENST00000605888.1	protein_coding	9.95e-18	0	0.39	-0.39																							7.46e-18	FALSE
COL18A1	ENST00000342220.9	protein_coding	0.00664	0.29	0.02	0.27																							0.00434445	FALSE
COL18A1	ENST00000651438.1	protein_coding	0.00866	0.68	0.85	-0.17																							0.00434445	FALSE
COL6A1	ENST00000361866.8	protein_coding	0.00648	0.62	0.74	-0.11																							3.53e-06	FALSE
COL6A1	ENST00000498614.5	retained_intron	0.000167	0.3	0.05	0.25																							3.53e-06	NA
COL7A1	ENST00000465238.5	retained_intron	0.0068	0.3	0.05	0.26																							0.00601908	NA
COL7A1	ENST00000487017.5	retained_intron	0.00602	0.17	0.28	-0.11																							0.00601908	NA
COMMD10	ENST00000507356.5	nonsense_mediated_decay	0.00563	0.1	0.27	-0.17																							0.000752721	TRUE
COMMD2	ENST00000469896.1	retained_intron	0.00806	0.04	0.21	-0.16																							6.78e-06	NA
COMMD2	ENST00000473414.6	protein_coding	6.78e-06	0.61	0.32	0.29																							6.78e-06	FALSE
COMMD9	ENST00000532705.1	protein_coding	0.0443	0.17	0.28	-0.11																							0.002685	FALSE
COMMD9	ENST00000533308.1	protein_coding_CDS_not_defined	0.00268	0.43	0.25	0.18																							0.002685	NA
COMTD1	ENST00000490521.1	protein_coding_CDS_not_defined	0.0145	0.19	0.3	-0.11																							0.000965447	NA
COP1	ENST00000308769.12	protein_coding	1.43e-05	0.02	0.14	-0.11																							1.43e-05	FALSE
COP1	ENST00000367667.5	nonsense_mediated_decay	0.0078	0.23	0.1	0.13																							1.43e-05	TRUE
COP1	ENST00000367669.8	protein_coding	0.0168	0.28	0.63	-0.35																							1.43e-05	FALSE
COPA	ENST00000647683.1	protein_coding	9.41e-08	0	0.11	-0.11																							1.36e-19	FALSE
COPA	ENST00000648280.1	protein_coding	0.00105	0.4	0.01	0.39																							1.36e-19	FALSE
COPA	ENST00000649787.1	protein_coding	0.00029	0.04	0.19	-0.15																							1.36e-19	FALSE
COPB2	ENST00000676700.1	protein_coding_CDS_not_defined	0.000205	0.18	0	0.18																							0.000182756	NA
COPG1	ENST00000314797.10	protein_coding	2.92e-05	0.43	0.7	-0.27																							3.1e-06	FALSE
COPG1	ENST00000509889.5	protein_coding	3.1e-06	0.55	0.24	0.31																							3.1e-06	FALSE
COPS2	ENST00000558843.5	protein_coding	0.00286	0.05	0.36	-0.31																							0.000201475	FALSE
COPS4	ENST00000264389.7	protein_coding	0.0126	0.89	0.73	0.16																							0.00171376	FALSE
COPS4	ENST00000510801.5	protein_coding_CDS_not_defined	0.0378	0.07	0.2	-0.14																							0.00171376	NA
COPS7B	ENST00000350033.8	protein_coding	1.48e-05	0.26	0.08	0.18																							3.57e-06	FALSE
COPS7B	ENST00000410024.5	protein_coding	0.000534	0.01	0.12	-0.11																							3.57e-06	FALSE
COPS8	ENST00000392008.6	protein_coding	0.000464	0.66	0.49	0.17																							0.000464128	FALSE
COPS8	ENST00000409334.5	protein_coding	0.00122	0.19	0.31	-0.12																							0.000464128	FALSE
COPZ1	ENST00000262061.7	protein_coding	8.36e-08	0.93	0.52	0.41																							9.99e-53	FALSE
COPZ1	ENST00000551962.5	nonsense_mediated_decay	9.99e-53	0	0.19	-0.19																							9.99e-53	TRUE
COQ10B	ENST00000263960.7	protein_coding	0.000837	0.9	0.76	0.14																							0.000836541	FALSE
COQ10B	ENST00000409398.5	protein_coding	0.000863	0.09	0.24	-0.15																							0.000836541	FALSE
COQ3	ENST00000369240.5	protein_coding	0.0291	0.18	0.03	0.15																							0.0291113	FALSE
COQ4	ENST00000300452.8	protein_coding	1.31e-05	0.52	0.4	0.13																							1.31e-05	FALSE
COQ4	ENST00000609948.1	protein_coding	1.37e-05	0.23	0.35	-0.12																							1.31e-05	FALSE
COQ8A	ENST00000366777.4	protein_coding	0.00505	0.54	0.8	-0.27																							1.5e-05	FALSE
COQ8A	ENST00000485462.5	protein_coding_CDS_not_defined	1.5e-05	0.35	0	0.35																							1.5e-05	NA
COQ8B	ENST00000600707.5	protein_coding	0.021	0.02	0.31	-0.3																							0.0209683	FALSE
CORO1B	ENST00000539970.1	retained_intron	0.0301	0.03	0.16	-0.12																							4.62e-05	NA
COTL1	ENST00000262428.5	protein_coding	0.000399	0.73	0.89	-0.16																							0.000399164	FALSE
COTL1	ENST00000564057.1	protein_coding	0.00056	0.24	0.08	0.15																							0.000399164	FALSE
COX18	ENST00000421792.2	protein_coding_CDS_not_defined	2.83e-05	0	0.14	-0.14																							2.83e-05	NA
COX18	ENST00000449739.6	nonsense_mediated_decay	0.0467	0.75	0.43	0.31																							2.83e-05	TRUE
CPD	ENST00000225719.9	protein_coding	8.91e-35	0.99	0.78	0.21																							8.91e-35	FALSE
CPD	ENST00000543464.6	protein_coding	9.66e-35	0	0.17	-0.17																							8.91e-35	FALSE
CPNE2	ENST00000566910.1	protein_coding_CDS_not_defined	3.64e-06	0.34	0.01	0.33																							3.64e-06	NA
CPNE3	ENST00000517490.6	protein_coding	1.9e-07	0.91	0.75	0.16																							4.69e-08	FALSE
CPNE3	ENST00000621783.4	protein_coding	4.69e-08	0	0.11	-0.11																							4.69e-08	FALSE
CPNE7	ENST00000319518.13	protein_coding	7.52e-08	0.43	0.31	0.13																							7.52e-08	FALSE
CPNE7	ENST00000532500.1	retained_intron	0.00132	0.13	0.3	-0.17																							7.52e-08	NA
CPS1	ENST00000645825.1	protein_coding_CDS_not_defined	0.000126	0.39	0.04	0.34																							0.000125558	NA
CPSF1	ENST00000531727.5	protein_coding	0.000125	0.26	0.01	0.26																							0.000125007	FALSE
CPSF1	ENST00000620219.4	protein_coding	0.00168	0.07	0.2	-0.13																							0.000125007	FALSE
CPSF2	ENST00000554290.1	nonsense_mediated_decay	0.00153	0.05	0.23	-0.17																							0.000349898	TRUE
CPSF6	ENST00000266679.8	protein_coding	4.55e-05	0.35	0.47	-0.12																							4.55e-05	FALSE
CPSF6	ENST00000456847.7	protein_coding	0.0158	0.43	0.28	0.15																							4.55e-05	FALSE
CPT1A	ENST00000265641.10	protein_coding	0.00118	0.96	0.82	0.14																							0.00118319	FALSE
CPT1A	ENST00000539743.5	protein_coding	0.00119	0	0.11	-0.11																							0.00118319	FALSE
CPT1B	ENST00000312108.12	protein_coding	0.00398	0.18	0.02	0.16																							3.22e-08	FALSE
CPT1B	ENST00000461117.1	retained_intron	3.22e-08	0	0.1	-0.1																							3.22e-08	NA
CPT1B	ENST00000476790.1	retained_intron	4.52e-05	0.17	0.32	-0.16																							3.22e-08	NA
CPVL	ENST00000432534.5	protein_coding	4.88e-15	0.29	0	0.29																							4.88e-15	FALSE
CRACR2A	ENST00000440314.7	protein_coding	1.87e-12	0.19	0.51	-0.32																							1.87e-12	FALSE
CRACR2A	ENST00000535292.1	protein_coding	5.51e-08	0.49	0.2	0.29																							1.87e-12	FALSE
CRAMP1	ENST00000293925.9	protein_coding	0.000553	0.61	0.3	0.31																							0.000274787	FALSE
CRAMP1	ENST00000415022.1	protein_coding	0.000275	0.06	0.2	-0.14																							0.000274787	FALSE
CRB3	ENST00000356762.7	protein_coding	0.00436	0.61	0.45	0.17																							0.00433847	FALSE
CRB3	ENST00000600229.6	protein_coding	0.00434	0.36	0.51	-0.15																							0.00433847	FALSE
CREBBP	ENST00000262367.10	protein_coding	2.24e-05	0.66	0.31	0.34																							2.24e-05	FALSE
CREBBP	ENST00000382070.7	protein_coding	0.00163	0.06	0.44	-0.38																							2.24e-05	FALSE
CREBBP	ENST00000571763.5	retained_intron	0.0283	0.23	0.04	0.19																							2.24e-05	NA
CRELD1	ENST00000682967.1	protein_coding_CDS_not_defined	0.015	0.08	0.27	-0.19																							0.000421368	NA
CRELD1	ENST00000684629.1	nonsense_mediated_decay	0.000421	0.02	0.14	-0.12																							0.000421368	TRUE
CRIP2	ENST00000329146.9	protein_coding	4.46e-06	0.77	0.55	0.22																							4.46e-06	FALSE
CRIP2	ENST00000538259.2	protein_coding	4.58e-06	0.14	0.3	-0.16																							4.46e-06	FALSE
CRK	ENST00000300574.3	protein_coding	0.00673	0.22	0.53	-0.31																							0.00555212	FALSE
CRK	ENST00000398970.5	protein_coding	0.00555	0.74	0.38	0.36																							0.00555212	FALSE
CRLF1	ENST00000596360.1	retained_intron	0.00104	0.39	0.14	0.25																							0.0010385	NA
CRLS1	ENST00000378868.4	protein_coding	0.0152	0.33	0.48	-0.14																							9.76e-10	FALSE
CRLS1	ENST00000478846.1	protein_coding_CDS_not_defined	9.76e-10	0.38	0.17	0.2																							9.76e-10	NA
CRTAP	ENST00000485310.1	protein_coding_CDS_not_defined	0.02	0.28	0.45	-0.17																							9.1e-06	NA
CRTC2	ENST00000368630.7	protein_coding	6.6e-05	0.49	0.01	0.48																							5.51e-05	FALSE
CRTC2	ENST00000368633.2	protein_coding	5.51e-05	0.35	0.57	-0.22																							5.51e-05	FALSE
CRTC3	ENST00000268184.11	protein_coding	0.0394	0.77	0.46	0.3																							5.98e-10	FALSE
CRTC3	ENST00000558496.5	protein_coding_CDS_not_defined	0.00246	0.02	0.14	-0.12																							5.98e-10	NA
CRY2	ENST00000488962.1	retained_intron	0.00275	0.01	0.11	-0.1																							0.00274934	NA
CRY2	ENST00000616080.2	protein_coding	0.0212	0.33	0.68	-0.34																							0.00274934	FALSE
CRY2	ENST00000616623.4	protein_coding	0.026	0.53	0.04	0.49																							0.00274934	FALSE
CRYBB2P1	ENST00000382734.10	lncRNA	0.00551	0.65	0.46	0.19																							0.0020488	NA
CRYBB2P1	ENST00000702203.1	lncRNA	0.00205	0.11	0.22	-0.11																							0.0020488	NA
CS	ENST00000549143.5	nonsense_mediated_decay	0.00946	0.33	0.02	0.3																							0.000688444	TRUE
CSDE1	ENST00000525970.5	protein_coding	1.96e-62	0	0.22	-0.22																							1.96e-62	FALSE
CSDE1	ENST00000529046.6	protein_coding	0.00311	0.12	0	0.11																							1.96e-62	FALSE
CSDE1	ENST00000689631.1	retained_intron	0.000238	0.25	0	0.25																							1.96e-62	NA
CSNK1A1	ENST00000657462.1	nonsense_mediated_decay	0.00191	0.18	0.01	0.17																							0.00191315	TRUE
CSNK1G3	ENST00000361991.6	protein_coding	0.0021	0.01	0.12	-0.1																							0.00210497	FALSE
CSNK1G3	ENST00000521364.5	protein_coding	0.0185	0.03	0.18	-0.14																							0.00210497	FALSE
CSNK2A1	ENST00000349736.10	protein_coding	4.17e-09	0.54	0.17	0.37																							6.5e-40	FALSE
CSNK2A1	ENST00000400217.7	protein_coding	0.00165	0.03	0.26	-0.24																							6.5e-40	FALSE
CSNK2A2	ENST00000563307.2	retained_intron	2.32e-05	0.26	0.37	-0.1																							2.32e-05	NA
CSPP1	ENST00000678635.1	protein_coding_CDS_not_defined	2.36e-33	0.25	0.02	0.24																							2.22e-42	NA
CSPP1	ENST00000678645.1	protein_coding	2.22e-42	0	0.15	-0.15																							2.22e-42	FALSE
CSRP1	ENST00000340006.7	protein_coding	8.91e-11	0.96	0.81	0.15																							1.36e-36	FALSE
CSRP1	ENST00000526723.5	protein_coding	1.36e-36	0	0.1	-0.1																							1.36e-36	FALSE
CSTF1	ENST00000217109.9	protein_coding	9.29e-05	0.2	0.1	0.1																							9.29e-05	FALSE
CSTF1	ENST00000415828.5	protein_coding	0.000271	0.06	0.3	-0.24																							9.29e-05	FALSE
CSTF3	ENST00000323959.9	protein_coding	2.7e-05	0.47	0.86	-0.39																							2.64e-20	FALSE
CSTF3	ENST00000431742.2	protein_coding	2.64e-20	0.31	0.04	0.26																							2.64e-20	FALSE
CTBP2	ENST00000411419.7	protein_coding	0.000378	0.25	0.14	0.11																							1.43e-05	FALSE
CTBP2	ENST00000531469.5	protein_coding	1.43e-05	0.03	0.15	-0.12																							1.43e-05	FALSE
CTBS	ENST00000370625.1	nonsense_mediated_decay	0.00579	0.35	0.45	-0.1																							0.00573369	TRUE
CTBS	ENST00000477677.5	protein_coding_CDS_not_defined	0.00573	0.61	0.47	0.14																							0.00573369	NA
CTC-338M12.4	ENST00000506340.3	lncRNA	0.0139	0.3	0.15	0.15																							0.01389	NA
CTC1	ENST00000651323.1	protein_coding	6.14e-07	0.21	0.06	0.15																							3.56e-24	FALSE
CTC1	ENST00000699861.1	retained_intron	0.0137	0.04	0.14	-0.11																							3.56e-24	NA
CTCF	ENST00000264010.10	protein_coding	0.00143	0.56	0.82	-0.26																							5.04e-21	FALSE
CTCF	ENST00000642420.1	retained_intron	5.04e-21	0.32	0	0.32																							5.04e-21	NA
CTDNEP1	ENST00000318988.10	protein_coding	0.03	0.12	0.25	-0.13																							0.00259253	FALSE
CTDNEP1	ENST00000574322.6	protein_coding	0.00259	0.78	0.6	0.18																							0.00259253	FALSE
CTDP1	ENST00000299543.9	protein_coding	0.00466	0.28	0.08	0.2																							0.004663	FALSE
CTDP1	ENST00000613122.5	protein_coding	0.0162	0.48	0.63	-0.15																							0.004663	FALSE
CTDSP2	ENST00000398073.7	protein_coding	0.0164	0.87	0.62	0.25																							0.000657388	FALSE
CTDSP2	ENST00000549039.5	protein_coding	0.000657	0.02	0.22	-0.2																							0.000657388	FALSE
CTDSPL2	ENST00000260327.9	protein_coding	0.00279	0.48	0.22	0.26																							9.86e-13	FALSE
CTDSPL2	ENST00000558373.5	protein_coding	0.029	0.37	0.14	0.23																							9.86e-13	FALSE
CTDSPL2	ENST00000558791.5	protein_coding	0.00316	0.04	0.2	-0.16																							9.86e-13	FALSE
CTDSPL2	ENST00000558966.5	protein_coding	0.000377	0.02	0.21	-0.18																							9.86e-13	FALSE
CTDSPL2	ENST00000560834.1	protein_coding_CDS_not_defined	9.86e-13	0.01	0.17	-0.16																							9.86e-13	NA
CTIF	ENST00000382998.8	protein_coding	2.42e-12	0.01	0.22	-0.2																							2.42e-12	FALSE
CTNNA1	ENST00000521724.5	nonsense_mediated_decay	2.22e-43	0	0.15	-0.15																							2.22e-43	TRUE
CTNNA1	ENST00000540387.5	protein_coding	1.39e-11	0.29	0	0.29																							2.22e-43	FALSE
CTNNAL1	ENST00000325551.9	protein_coding	0.00127	0.53	0.87	-0.35																							0.00115444	FALSE
CTNNAL1	ENST00000374594.1	protein_coding	0.00115	0.4	0.01	0.39																							0.00115444	FALSE
CTNNB1	ENST00000349496.11	protein_coding	3.54e-22	0.42	0.16	0.26																							3.55e-23	FALSE
CTNNB1	ENST00000644906.1	protein_coding	3.55e-23	0	0.12	-0.12																							3.55e-23	FALSE
CTNNBL1	ENST00000361383.11	protein_coding	0.00234	0.54	0.96	-0.43																							1.32e-15	FALSE
CTNNBL1	ENST00000472237.5	protein_coding_CDS_not_defined	1.32e-15	0.42	0.01	0.41																							1.32e-15	NA
CTNND1	ENST00000526772.5	protein_coding	3.51e-05	0.18	0	0.18																							1.28e-92	FALSE
CTNND1	ENST00000674015.1	protein_coding	1.28e-92	0	0.12	-0.12																							1.28e-92	FALSE
CTNND1	ENST00000683769.1	protein_coding	7.02e-15	0.23	0	0.23																							1.28e-92	FALSE
CTNS	ENST00000673669.1	protein_coding	0.0365	0.56	0.31	0.25																							0.0175345	FALSE
CTNS	ENST00000673965.1	protein_coding	0.0175	0	0.12	-0.11																							0.0175345	FALSE
CTR9	ENST00000361367.7	protein_coding	0.00141	0.77	0.97	-0.2																							0.00140648	FALSE
CTR9	ENST00000529898.1	retained_intron	0.00145	0.22	0.01	0.21																							0.00140648	NA
CTSD	ENST00000236671.7	protein_coding	0.000596	0.54	0.74	-0.2																							0.000596228	FALSE
CTSD	ENST00000637937.1	protein_coding_CDS_not_defined	0.00187	0.38	0.03	0.35																							0.000596228	NA
CTSL	ENST00000343150.10	protein_coding	8.43e-06	0.2	0.4	-0.2																							3.29e-39	FALSE
CTSL	ENST00000677523.1	nonsense_mediated_decay	3.29e-39	0.15	0	0.15																							3.29e-39	TRUE
CUEDC1	ENST00000577840.5	protein_coding	0.00208	0.02	0.17	-0.15																							0.00208283	FALSE
CUL2	ENST00000374754.9	nonsense_mediated_decay	0.002	0.4	0.19	0.21																							0.0020008	TRUE
CUL2	ENST00000687524.1	protein_coding	0.0186	0.04	0.17	-0.13																							0.0020008	FALSE
CUL3	ENST00000454323.1	nonsense_mediated_decay	0.00025	0.46	0.02	0.45																							0.000249883	TRUE
CUL4A	ENST00000474116.5	protein_coding_CDS_not_defined	2.56e-47	0.04	0.23	-0.19																							2.56e-47	NA
CUL4B	ENST00000336592.11	protein_coding	0.0068	0.14	0.32	-0.18																							0.000253327	FALSE
CUL4B	ENST00000681090.1	protein_coding	0.0219	0.06	0.19	-0.13																							0.000253327	FALSE
CUL4B	ENST00000681706.1	protein_coding_CDS_not_defined	0.000253	0.28	0.01	0.27																							0.000253327	NA
CUL9	ENST00000252050.9	protein_coding	0.00032	0.09	0.23	-0.14																							3.01e-08	FALSE
CUL9	ENST00000504647.1	retained_intron	0.0322	0.41	0.06	0.36																							3.01e-08	NA
CUL9	ENST00000506830.5	nonsense_mediated_decay	3.01e-08	0.21	0.07	0.14																							3.01e-08	TRUE
CUTC	ENST00000370476.10	protein_coding	1.21e-07	0.87	0.7	0.17																							1.21e-07	FALSE
CUTC	ENST00000471520.5	nonsense_mediated_decay	1.24e-07	0.12	0.28	-0.15																							1.21e-07	TRUE
CWC22	ENST00000404136.2	protein_coding	3.61e-05	0.08	0.36	-0.29																							3.59e-05	FALSE
CWC22	ENST00000410053.8	protein_coding	3.59e-05	0.92	0.64	0.29																							3.59e-05	FALSE
CWC27	ENST00000688318.1	protein_coding	0.00731	0.02	0.23	-0.2																							0.00731437	FALSE
CXADR	ENST00000284878.12	protein_coding	0.00153	0.82	0.56	0.25																							0.00153016	FALSE
CXADR	ENST00000400169.1	protein_coding	0.00156	0.16	0.35	-0.19																							0.00153016	FALSE
CYB5B	ENST00000568237.2	protein_coding	4.69e-14	0	0.13	-0.12																							4.69e-14	FALSE
CYB5B	ENST00000689149.1	nonsense_mediated_decay	0.000248	0.13	0	0.13																							4.69e-14	TRUE
CYB5R1	ENST00000367249.9	protein_coding	0.000152	0.9	0.69	0.21																							0.000151864	FALSE
CYB5R1	ENST00000482572.5	protein_coding_CDS_not_defined	0.000555	0	0.14	-0.14																							0.000151864	NA
CYB5R3	ENST00000407332.6	protein_coding	0.00549	0.47	0.31	0.17																							8.36e-30	FALSE
CYB5R3	ENST00000693646.1	nonsense_mediated_decay	8.36e-30	0	0.12	-0.12																							8.36e-30	TRUE
CYB5R4	ENST00000369679.4	protein_coding	0.00119	0.21	0.42	-0.21																							0.0011922	FALSE
CYLD	ENST00000427738.8	protein_coding	0.0156	0.34	0.21	0.13																							0.00141381	FALSE
CYLD	ENST00000569418.5	protein_coding	0.00141	0	0.22	-0.22																							0.00141381	FALSE
CYP20A1	ENST00000449301.5	nonsense_mediated_decay	0.0106	0.04	0.27	-0.23																							0.0105847	TRUE
CYRIB	ENST00000519540.5	protein_coding	0.00588	0.2	0.37	-0.17																							0.00588075	FALSE
CYTH1	ENST00000589296.5	protein_coding	0.000749	0.4	0.07	0.33																							3e-13	FALSE
CYTH1	ENST00000589768.6	protein_coding	3e-13	0.02	0.13	-0.11																							3e-13	FALSE
D2HGDH	ENST00000321264.9	protein_coding	0.00197	0.26	0.44	-0.18																							3.49e-05	FALSE
D2HGDH	ENST00000473126.1	retained_intron	3.49e-05	0.21	0.01	0.2																							3.49e-05	NA
DANCR	ENST00000411630.7	lncRNA	0.029	0.51	0.64	-0.13																							1.17e-06	NA
DANCR	ENST00000676262.1	lncRNA	1.17e-06	0.42	0.25	0.18																							1.17e-06	NA
DAPK3	ENST00000301264.7	protein_coding	0.000619	0.71	0.51	0.21																							0.000307441	FALSE
DAPK3	ENST00000596311.5	protein_coding	0.000307	0.17	0.37	-0.2																							0.000307441	FALSE
DARS1	ENST00000264161.9	protein_coding	0.0287	0.47	0.61	-0.14																							1.11e-12	FALSE
DARS1	ENST00000441323.5	protein_coding	1.11e-12	0	0.11	-0.11																							1.11e-12	FALSE
DARS1	ENST00000478212.5	retained_intron	0.000115	0.24	0.02	0.22																							1.11e-12	NA
DAZAP1	ENST00000233078.9	protein_coding	0.00205	0.55	0.39	0.16																							1.59e-25	FALSE
DAZAP1	ENST00000586579.5	protein_coding_CDS_not_defined	1.59e-25	0	0.1	-0.1																							1.59e-25	NA
DAZAP1	ENST00000592453.2	protein_coding	0.00461	0.02	0.17	-0.15																							1.59e-25	FALSE
DAZAP2	ENST00000412716.8	protein_coding	0.00705	0.55	0.67	-0.12																							1.87e-23	FALSE
DAZAP2	ENST00000436900.2	nonsense_mediated_decay	0.000317	0.3	0.01	0.29																							1.87e-23	TRUE
DBF4	ENST00000486925.1	retained_intron	2.28e-22	0	0.24	-0.24																							2.28e-22	NA
DBN1	ENST00000309007.9	protein_coding	6.86e-07	0.92	0.65	0.27																							6.86e-07	FALSE
DBN1	ENST00000477391.6	protein_coding	0.000108	0.02	0.24	-0.22																							6.86e-07	FALSE
DBR1	ENST00000698922.1	protein_coding	0.00344	0.28	0.06	0.22																							0.00344347	FALSE
DBT	ENST00000370132.8	protein_coding	0.000646	0.86	0.45	0.41																							0.000507453	FALSE
DBT	ENST00000681780.1	protein_coding	0.000507	0.01	0.26	-0.25																							0.000507453	FALSE
DCAF16	ENST00000382247.6	protein_coding	6.88e-08	0.73	0.55	0.18																							6.88e-08	FALSE
DCAF16	ENST00000507768.1	protein_coding_CDS_not_defined	3.01e-05	0.02	0.16	-0.13																							6.88e-08	NA
DCAF17	ENST00000468592.5	protein_coding_CDS_not_defined	1.94e-05	0.02	0.18	-0.16																							1.94e-05	NA
DCAF5	ENST00000554215.5	protein_coding	6.66e-06	0.78	0.44	0.34																							4.29e-33	FALSE
DCAF5	ENST00000557386.5	protein_coding	4.29e-33	0	0.27	-0.27																							4.29e-33	FALSE
DCAF6	ENST00000367843.7	protein_coding	0.0384	0.15	0.28	-0.12																							1.09e-05	FALSE
DCAF6	ENST00000489398.1	retained_intron	1.09e-05	0.41	0.04	0.36																							1.09e-05	NA
DCAF7	ENST00000615512.2	protein_coding	4.67e-59	0	0.21	-0.21																							4.67e-59	FALSE
DCAF7	ENST00000686337.1	nonsense_mediated_decay	0.0284	0.28	0.03	0.24																							4.67e-59	TRUE
DCAKD	ENST00000342350.10	protein_coding	0.00375	0.2	0.34	-0.14																							0.00375109	FALSE
DCAKD	ENST00000452796.7	protein_coding	0.0112	0.28	0.16	0.12																							0.00375109	FALSE
DCLRE1B	ENST00000648795.1	nonsense_mediated_decay	0.0193	0.1	0.32	-0.23																							0.0192037	TRUE
DCLRE1B	ENST00000650450.2	protein_coding	0.0192	0.89	0.63	0.27																							0.0192037	FALSE
DCP2	ENST00000389063.3	protein_coding	1.3e-58	0.67	0.54	0.14																							1.3e-58	FALSE
DCP2	ENST00000504961.1	protein_coding_CDS_not_defined	0.00382	0.27	0.11	0.16																							1.3e-58	NA
DCP2	ENST00000515408.5	protein_coding	3.98e-38	0.01	0.27	-0.26																							1.3e-58	FALSE
DCTD	ENST00000438320.7	protein_coding	0.00655	0.34	0.19	0.15																							7.45e-05	FALSE
DCTD	ENST00000510370.5	protein_coding	7.45e-05	0.02	0.12	-0.1																							7.45e-05	FALSE
DCTN2	ENST00000547345.5	retained_intron	0.0416	0.07	0.19	-0.12																							1.26e-08	NA
DCTN2	ENST00000678247.1	nonsense_mediated_decay	1.26e-08	0.25	0	0.25																							1.26e-08	TRUE
DCTN5	ENST00000563998.5	protein_coding	0.0296	0.21	0.37	-0.17																							0.016812	FALSE
DCUN1D1	ENST00000292782.9	protein_coding	4.75e-05	0.34	0.13	0.22																							4.75e-05	FALSE
DCUN1D1	ENST00000492563.1	nonsense_mediated_decay	0.000203	0.06	0.25	-0.19																							4.75e-05	TRUE
DCUN1D2	ENST00000332592.7	protein_coding	0.00967	0.45	0.05	0.4																							0.00821629	FALSE
DCUN1D2	ENST00000465710.1	protein_coding	0.00822	0.05	0.19	-0.14																							0.00821629	FALSE
DDB1	ENST00000301764.12	protein_coding	7.08e-05	0.37	0.86	-0.49																							9.21e-25	FALSE
DDB1	ENST00000451943.6	retained_intron	9.21e-25	0.33	0	0.33																							9.21e-25	NA
DDHD1	ENST00000673930.1	protein_coding	1.26e-57	0	0.2	-0.19																							1.26e-57	FALSE
DDHD1	ENST00000674014.1	nonsense_mediated_decay	0.0411	0.2	0.03	0.17																							1.26e-57	TRUE
DDIAS	ENST00000528759.5	protein_coding	0.0412	0.48	0.11	0.37																							0.00311084	FALSE
DDIAS	ENST00000533655.6	protein_coding	0.00539	0.25	0.6	-0.35																							0.00311084	FALSE
DDIT4	ENST00000307365.4	protein_coding	0.000774	0.88	0.73	0.15																							0.000774021	FALSE
DDIT4	ENST00000491934.3	nonsense_mediated_decay	0.00801	0	0.17	-0.17																							0.000774021	TRUE
DDOST	ENST00000464364.1	protein_coding	0.00686	0.1	0.31	-0.2																							2.01e-05	FALSE
DDOST	ENST00000602624.7	protein_coding	2.01e-05	0.79	0.58	0.21																							2.01e-05	FALSE
DDR1	ENST00000376569.7	protein_coding	0.0138	0.22	0.07	0.15																							2.96e-06	FALSE
DDR1	ENST00000428153.6	protein_coding	2.96e-06	0.07	0.3	-0.24																							2.96e-06	FALSE
DDX10	ENST00000322536.8	protein_coding	0.00166	0.42	0.66	-0.24																							3.69e-07	FALSE
DDX10	ENST00000524979.1	protein_coding_CDS_not_defined	3.69e-07	0.44	0.18	0.25																							3.69e-07	NA
DDX17	ENST00000216019.11	retained_intron	0.00067	0.09	0.22	-0.13																							0.00066996	NA
DDX17	ENST00000403230.3	protein_coding	0.0035	0.72	0.39	0.32																							0.00066996	FALSE
DDX18	ENST00000474694.1	protein_coding_CDS_not_defined	0.0468	0.4	0.19	0.21																							9.21e-10	NA
DDX20	ENST00000369702.5	protein_coding	0.0062	0.02	0.12	-0.1																							3.55e-23	FALSE
DDX20	ENST00000533164.6	nonsense_mediated_decay	0.000161	0.23	0.08	0.15																							3.55e-23	TRUE
DDX20	ENST00000680518.1	protein_coding	3.55e-23	0	0.18	-0.18																							3.55e-23	FALSE
DDX20	ENST00000680983.1	retained_intron	0.00329	0.26	0.03	0.24																							3.55e-23	NA
DDX23	ENST00000553182.5	protein_coding_CDS_not_defined	9.56e-50	0	0.15	-0.15																							9.56e-50	NA
DDX23	ENST00000703178.1	protein_coding_CDS_not_defined	0.0208	0.23	0	0.23																							9.56e-50	NA
DDX24	ENST00000553400.1	protein_coding_CDS_not_defined	1.24e-05	0.24	0	0.23																							1.24e-05	NA
DDX24	ENST00000555054.1	protein_coding	0.000753	0.26	0.4	-0.14																							1.24e-05	FALSE
DDX39B	ENST00000484566.5	nonsense_mediated_decay	5.33e-07	0.26	0.02	0.24																							5.33e-07	TRUE
DDX3X	ENST00000642801.1	retained_intron	0.0346	0.13	0	0.13																							0.00225909	NA
DDX41	ENST00000629036.2	protein_coding	1.12e-06	0.01	0.17	-0.16																							1.72e-15	FALSE
DDX49	ENST00000596502.1	retained_intron	0.00297	0.44	0.22	0.23																							0.00060601	NA
DDX5	ENST00000581697.5	protein_coding	5.14e-41	0	0.12	-0.12																							3.37e-45	FALSE
DDX52	ENST00000613633.1	nonsense_mediated_decay	0.000113	0.04	0.22	-0.18																							0.000113447	TRUE
DDX54	ENST00000549271.1	protein_coding_CDS_not_defined	3.71e-05	0.32	0.15	0.16																							3.71e-05	NA
DDX54	ENST00000551344.1	nonsense_mediated_decay	0.00687	0.02	0.13	-0.11																							3.71e-05	TRUE
DDX59	ENST00000331314.11	protein_coding	1.5e-05	0.53	0.75	-0.23																							1.5e-05	FALSE
DDX59	ENST00000429498.5	protein_coding	1.76e-05	0.31	0.02	0.29																							1.5e-05	FALSE
DEDD	ENST00000458050.6	protein_coding	0.000406	0.17	0.01	0.15																							6.6e-46	FALSE
DEDD	ENST00000463227.5	protein_coding_CDS_not_defined	6.6e-46	0	0.21	-0.21																							6.6e-46	NA
DELE1	ENST00000507481.2	protein_coding	0.00114	0.15	0.04	0.12																							1.97e-23	TRUE
DELE1	ENST00000508751.1	protein_coding	1.97e-23	0	0.11	-0.11																							1.97e-23	FALSE
DENND10	ENST00000361432.3	protein_coding	0.00738	0.6	0.48	0.11																							0.0073755	FALSE
DENND10	ENST00000487888.5	protein_coding_CDS_not_defined	0.021	0.05	0.19	-0.14																							0.0073755	NA
DENND1A	ENST00000474676.1	protein_coding_CDS_not_defined	0.000688	0.05	0.17	-0.12																							1.17e-05	NA
DENND1A	ENST00000475421.1	protein_coding_CDS_not_defined	3.78e-05	0.46	0.19	0.27																							1.17e-05	NA
DENND1A	ENST00000699491.1	nonsense_mediated_decay	1.17e-05	0.01	0.15	-0.14																							1.17e-05	TRUE
DENND2D	ENST00000473822.5	protein_coding_CDS_not_defined	0.00506	0.08	0.23	-0.15																							0.00506307	NA
DENND5A	ENST00000528725.5	protein_coding	0.000721	0.21	0.03	0.18																							3.52e-15	FALSE
DENND5B	ENST00000389082.10	protein_coding	1.41e-13	0.41	0.69	-0.28																							1.41e-13	FALSE
DENND5B	ENST00000546299.1	protein_coding	1.74e-13	0.54	0.19	0.35																							1.41e-13	FALSE
DEPDC1	ENST00000525124.1	protein_coding	2.35e-05	0.05	0.24	-0.18																							2.35e-05	FALSE
DERL1	ENST00000259512.9	protein_coding	0.000234	0.71	0.53	0.18																							1.32e-15	FALSE
DERL1	ENST00000405944.7	protein_coding	1.32e-15	0.03	0.13	-0.1																							1.32e-15	FALSE
DESI2	ENST00000263831.11	protein_coding	0.000422	0.02	0.17	-0.15																							0.000422173	FALSE
DESI2	ENST00000302550.16	protein_coding	0.00876	0.88	0.77	0.11																							0.000422173	FALSE
DGAT1	ENST00000524965.5	retained_intron	0.0446	0.45	0.33	0.12																							1.69e-05	NA
DGAT1	ENST00000531896.5	retained_intron	0.00055	0.05	0.16	-0.11																							1.69e-05	NA
DGCR8	ENST00000351989.8	protein_coding	0.00251	0.28	0.58	-0.3																							1.3e-15	FALSE
DGCR8	ENST00000704821.1	protein_coding	1.3e-15	0.39	0	0.39																							1.3e-15	FALSE
DGKA	ENST00000331886.10	protein_coding	0.0403	0.26	0.09	0.17																							4.82e-05	FALSE
DGKA	ENST00000394147.5	protein_coding	4.82e-05	0.01	0.11	-0.1																							4.82e-05	FALSE
DGKD	ENST00000264057.7	protein_coding	4.67e-06	0.31	0.47	-0.17																							4.67e-06	FALSE
DGKD	ENST00000430834.1	nonsense_mediated_decay	0.0016	0.38	0.02	0.36																							4.67e-06	TRUE
DGKD	ENST00000480535.5	protein_coding_CDS_not_defined	7.44e-05	0.02	0.14	-0.12																							4.67e-06	NA
DGKQ	ENST00000502309.1	protein_coding_CDS_not_defined	1.32e-05	0.06	0.23	-0.17																							1.32e-05	NA
DGKQ	ENST00000509465.5	protein_coding	0.0189	0.38	0.08	0.3																							1.32e-05	FALSE
DGKZ	ENST00000421244.6	protein_coding	0.00141	0.01	0.11	-0.1																							1.88e-19	FALSE
DGKZ	ENST00000456247.7	protein_coding	1.88e-19	0.58	0.34	0.25																							1.88e-19	FALSE
DHFR	ENST00000439211.7	protein_coding	4.36e-07	0.98	0.77	0.21																							4.36e-07	FALSE
DHFR	ENST00000504396.1	protein_coding	2.35e-06	0	0.12	-0.12																							4.36e-07	FALSE
DHODH	ENST00000219240.9	protein_coding	2.45e-06	0.66	0.41	0.24																							2.45e-06	FALSE
DHODH	ENST00000574309.5	protein_coding	2.99e-06	0.04	0.33	-0.29																							2.45e-06	FALSE
DHRS2	ENST00000250383.11	protein_coding	0.00347	0.71	0.89	-0.18																							0.00347347	FALSE
DHRS2	ENST00000557535.5	protein_coding	0.00413	0.22	0.02	0.2																							0.00347347	FALSE
DHRS7	ENST00000536410.6	protein_coding	0.0297	0.56	0.44	0.13																							0.0296728	FALSE
DHRSX	ENST00000334651.11	protein_coding	4.78e-05	0.41	0.25	0.16																							4.78e-05	FALSE
DHRSX	ENST00000444280.6	protein_coding	0.00453	0.16	0.31	-0.15																							4.78e-05	FALSE
DHX15	ENST00000336812.5	protein_coding	2.24e-05	0.57	0.81	-0.23																							3.22e-10	FALSE
DHX15	ENST00000508368.1	protein_coding_CDS_not_defined	3.22e-10	0.2	0	0.2																							3.22e-10	NA
DHX16	ENST00000376437.9	protein_coding	0.00577	0.23	0.02	0.2																							0.00176019	FALSE
DHX16	ENST00000415603.1	protein_coding	0.00176	0.09	0.25	-0.17																							0.00176019	FALSE
DHX29	ENST00000251636.10	protein_coding	0.000617	0.79	0.95	-0.17																							0.000617194	FALSE
DHX29	ENST00000504778.5	retained_intron	0.000622	0.2	0.03	0.18																							0.000617194	NA
DHX30	ENST00000457607.1	protein_coding	0.0013	0.37	0.74	-0.37																							0.00038543	FALSE
DHX30	ENST00000619982.4	protein_coding	0.000442	0.35	0	0.35																							0.00038543	FALSE
DHX32	ENST00000368721.5	protein_coding	0.000371	0.22	0.01	0.22																							0.000370745	FALSE
DHX32	ENST00000415732.1	protein_coding	0.00982	0.23	0.41	-0.18																							0.000370745	FALSE
DHX34	ENST00000328771.9	protein_coding	0.00246	0.48	0.64	-0.17																							0.0004948	FALSE
DHX34	ENST00000460681.1	nonsense_mediated_decay	0.000495	0.43	0.19	0.24																							0.0004948	TRUE
DHX38	ENST00000268482.8	protein_coding	0.00049	0.37	0.7	-0.33																							0.000490458	FALSE
DHX38	ENST00000567142.2	protein_coding	0.00615	0.4	0.04	0.35																							0.000490458	FALSE
DHX57	ENST00000452978.5	protein_coding	1.13e-09	0.33	0.07	0.26																							1.13e-09	FALSE
DHX57	ENST00000457308.6	protein_coding	1.57e-08	0.25	0.74	-0.49																							1.13e-09	FALSE
DHX57	ENST00000497514.2	retained_intron	0.000291	0.28	0.1	0.18																							1.13e-09	NA
DHX8	ENST00000540306.5	protein_coding	3.12e-05	0.04	0.27	-0.23																							2.54e-14	FALSE
DHX8	ENST00000587574.1	protein_coding	8.89e-05	0.6	0.26	0.34																							2.54e-14	FALSE
DHX9	ENST00000367549.4	protein_coding	4.94e-06	0.27	0.7	-0.44																							6.23e-09	FALSE
DHX9	ENST00000473076.1	protein_coding_CDS_not_defined	6.23e-09	0.59	0.13	0.46																							6.23e-09	NA
DIAPH1	ENST00000389054.8	protein_coding	0.000995	0.36	0.8	-0.44																							1.11e-08	FALSE
DIAPH1	ENST00000448451.6	protein_coding	3.94e-06	0.56	0.04	0.52																							1.11e-08	FALSE
DIP2A	ENST00000417564.3	protein_coding	0.00984	0.28	0.42	-0.14																							5.25e-06	FALSE
DIP2A	ENST00000479654.1	protein_coding_CDS_not_defined	0.000174	0.29	0.11	0.18																							5.25e-06	NA
DIP2C	ENST00000280886.12	protein_coding	0.00983	0.87	0.73	0.14																							0.00983176	FALSE
DIP2C	ENST00000634311.1	protein_coding	0.00989	0.09	0.24	-0.15																							0.00983176	FALSE
DIPK2A	ENST00000315691.8	protein_coding	7.74e-06	0.38	0.72	-0.34																							7.74e-06	FALSE
DIPK2A	ENST00000441925.2	protein_coding	7.85e-06	0.62	0.25	0.36																							7.74e-06	FALSE
DIS3	ENST00000377780.8	protein_coding	3.8e-06	0.64	0.23	0.4																							3.8e-06	FALSE
DIS3	ENST00000545453.5	protein_coding	0.00469	0.13	0.35	-0.23																							3.8e-06	TRUE
DIS3L	ENST00000565281.5	retained_intron	0.00125	0.03	0.15	-0.12																							0.00124774	NA
DISP1	ENST00000435378.6	protein_coding_CDS_not_defined	0.00166	0.07	0.18	-0.11																							0.00165889	NA
DISP2	ENST00000267889.5	protein_coding	3.14e-06	0.2	0.55	-0.35																							3.14e-06	FALSE
DISP2	ENST00000558623.1	protein_coding_CDS_not_defined	4.33e-06	0.78	0.37	0.42																							3.14e-06	NA
DKC1	ENST00000492372.2	retained_intron	1.82e-12	0.13	0	0.13																							1.82e-12	NA
DKC1	ENST00000696575.1	protein_coding	0.0244	0.01	0.11	-0.1																							1.82e-12	FALSE
DKC1	ENST00000696591.1	retained_intron	4.1e-06	0.23	0.01	0.22																							1.82e-12	NA
DLAT	ENST00000533297.1	nonsense_mediated_decay	0.00365	0.03	0.16	-0.13																							2.02e-50	TRUE
DLAT	ENST00000679466.1	protein_coding_CDS_not_defined	2.02e-50	0	0.25	-0.25																							2.02e-50	NA
DLD	ENST00000417551.5	nonsense_mediated_decay	2.43e-09	0	0.11	-0.1																							2.43e-09	TRUE
DLG1	ENST00000469371.5	retained_intron	0.000452	0.14	0.03	0.1																							1.87e-14	NA
DLG1	ENST00000661453.1	protein_coding	1.87e-14	0	0.13	-0.13																							1.87e-14	FALSE
DLG3	ENST00000461646.1	protein_coding_CDS_not_defined	9.34e-17	0	0.21	-0.21																							6.16e-18	NA
DLG3	ENST00000489733.5	protein_coding_CDS_not_defined	6.16e-18	0	0.21	-0.21																							6.16e-18	NA
DLG3	ENST00000542398.1	protein_coding	4.46e-09	0.8	0.26	0.53																							6.16e-18	FALSE
DLG5	ENST00000372391.7	protein_coding	1.16e-07	0.36	0.82	-0.46																							4.62e-23	FALSE
DLG5	ENST00000424842.5	protein_coding	4.62e-23	0.55	0.04	0.5																							4.62e-23	FALSE
DLGAP1-AS2	ENST00000573177.2	lncRNA	8.29e-08	0.11	0.38	-0.27																							8.29e-08	NA
DLGAP1-AS2	ENST00000689896.1	lncRNA	8.7e-06	0.26	0.1	0.16																							8.29e-08	NA
DLGAP1-AS2	ENST00000692104.1	lncRNA	0.000437	0.23	0.1	0.13																							8.29e-08	NA
DLGAP4	ENST00000340491.8	protein_coding	0.000106	0.22	0.46	-0.25																							0.000105907	FALSE
DLGAP4	ENST00000475894.5	protein_coding	0.000373	0.63	0.4	0.22																							0.000105907	FALSE
DLGAP5	ENST00000247191.7	protein_coding	2.11e-11	0.65	0.81	-0.16																							3.14e-13	FALSE
DLGAP5	ENST00000395425.6	protein_coding	3.14e-13	0.28	0.12	0.16																							3.14e-13	FALSE
DLST	ENST00000334220.9	protein_coding	2.63e-07	0.94	0.63	0.32																							2.83e-14	FALSE
DLST	ENST00000555190.5	protein_coding_CDS_not_defined	6.86e-13	0	0.12	-0.12																							2.83e-14	NA
DMAC1	ENST00000358227.5	protein_coding	0.000303	0.43	0.67	-0.24																							0.000302604	FALSE
DMAC1	ENST00000469050.1	protein_coding_CDS_not_defined	0.000315	0.57	0.33	0.24																							0.000302604	NA
DMAC2	ENST00000589970.5	protein_coding	1.55e-84	0	0.18	-0.18																							1.55e-84	FALSE
DMAP1	ENST00000315913.9	protein_coding	0.00795	0.48	0.34	0.14																							2.47e-05	FALSE
DMAP1	ENST00000372289.7	protein_coding	2.47e-05	0.19	0.31	-0.11																							2.47e-05	FALSE
DMPK	ENST00000596686.5	retained_intron	6.12e-06	0.24	0.03	0.21																							6.95e-36	NA
DMPK	ENST00000683086.1	protein_coding	6.95e-36	0	0.14	-0.14																							6.95e-36	FALSE
DMXL1	ENST00000311085.8	protein_coding	8.93e-20	0	0.26	-0.26																							8.93e-20	FALSE
DMXL1	ENST00000505312.5	protein_coding_CDS_not_defined	3.56e-09	0.42	0.06	0.36																							8.93e-20	NA
DMXL2	ENST00000559769.1	retained_intron	5.65e-24	0.6	0.13	0.47																							5.65e-24	NA
DMXL2	ENST00000560891.6	protein_coding	0.000371	0.06	0.24	-0.19																							5.65e-24	FALSE
DNAAF11	ENST00000521430.5	protein_coding_CDS_not_defined	2.19e-05	0.01	0.18	-0.17																							2.19e-05	NA
DNAH14	ENST00000366850.7	protein_coding	0.0309	0.34	0.47	-0.13																							0.0309469	FALSE
DNAH14	ENST00000453375.1	protein_coding_CDS_not_defined	0.0373	0.32	0.2	0.12																							0.0309469	NA
DNAH17-AS1	ENST00000588565.5	lncRNA	0.0346	0.18	0.37	-0.18																							0.034623	NA
DNAJA4	ENST00000343789.7	protein_coding	4.45e-08	0.45	0.12	0.33																							9.5e-17	FALSE
DNAJA4	ENST00000446172.2	protein_coding	9.5e-17	0.06	0.18	-0.13																							9.5e-17	FALSE
DNAJA4	ENST00000489435.2	protein_coding	5.59e-08	0.1	0.23	-0.13																							9.5e-17	FALSE
DNAJB11	ENST00000681475.1	protein_coding_CDS_not_defined	7.5e-09	0.25	0	0.25																							7.5e-09	NA
DNAJB14	ENST00000334223.6	nonsense_mediated_decay	2.31e-51	0	0.14	-0.14																							2.31e-51	TRUE
DNAJB14	ENST00000442697.7	protein_coding	7.42e-13	0.66	0.31	0.35																							2.31e-51	FALSE
DNAJB14	ENST00000471738.1	protein_coding_CDS_not_defined	0.0183	0.13	0.02	0.1																							2.31e-51	NA
DNAJB14	ENST00000610281.1	protein_coding	0.0114	0.11	0.43	-0.32																							2.31e-51	FALSE
DNAJB2	ENST00000392086.8	protein_coding	6.1e-05	0.47	0.63	-0.16																							6.1e-05	FALSE
DNAJB2	ENST00000472019.5	retained_intron	0.0461	0.23	0.03	0.2																							6.1e-05	NA
DNAJB4	ENST00000484662.1	protein_coding_CDS_not_defined	0.00246	0.19	0.09	0.1																							0.00245508	NA
DNAJC11	ENST00000377577.10	protein_coding	2.83e-07	0.85	0.59	0.26																							1.92e-14	FALSE
DNAJC11	ENST00000473993.5	protein_coding_CDS_not_defined	1.92e-14	0	0.11	-0.11																							1.92e-14	NA
DNAJC16	ENST00000375847.8	protein_coding	0.0386	0.27	0.49	-0.22																							0.0386289	FALSE
DNAJC16	ENST00000616884.4	protein_coding	0.0386	0.68	0.3	0.38																							0.0386289	FALSE
DNAJC18	ENST00000507405.5	protein_coding_CDS_not_defined	0.00574	0	0.18	-0.18																							0.00573665	NA
DNAJC18	ENST00000510770.1	retained_intron	0.0159	0.24	0.12	0.12																							0.00573665	NA
DNAJC21	ENST00000512136.2	protein_coding_CDS_not_defined	1.49e-08	0.05	0.16	-0.11																							1.49e-08	NA
DNAJC21	ENST00000642675.1	protein_coding	2.07e-05	0.42	0.18	0.24																							1.49e-08	FALSE
DNAJC24	ENST00000465995.6	protein_coding	4.32e-05	0.59	0.42	0.18																							3.92e-05	FALSE
DNAJC24	ENST00000532385.5	protein_coding_CDS_not_defined	0.00853	0.06	0.22	-0.16																							3.92e-05	NA
DNAJC7	ENST00000587727.6	protein_coding	9.61e-05	0.33	0.09	0.23																							9.61e-05	FALSE
DNASE2	ENST00000222219.8	protein_coding	0.0226	0.71	0.56	0.15																							0.0226451	FALSE
DNASE2	ENST00000698693.1	nonsense_mediated_decay	0.026	0.11	0.26	-0.15																							0.0226451	TRUE
DNM1L	ENST00000266481.10	protein_coding	0.000351	0	0.13	-0.13																							0.000351106	FALSE
DNM1L	ENST00000703361.1	protein_coding	0.00474	0.12	0.01	0.11																							0.000351106	FALSE
DNM2	ENST00000355667.11	protein_coding	2.64e-09	0.51	0.12	0.39																							5.06e-10	FALSE
DNM2	ENST00000359692.10	protein_coding	2.98e-09	0.08	0.27	-0.2																							5.06e-10	FALSE
DNM2	ENST00000585892.5	protein_coding	8.51e-10	0.02	0.18	-0.15																							5.06e-10	FALSE
DNMBP	ENST00000324109.9	protein_coding	1.35e-10	0.27	0.88	-0.61																							1.35e-10	FALSE
DNMBP	ENST00000543621.6	protein_coding	8.19e-06	0.68	0.01	0.67																							1.35e-10	FALSE
DNMT3A	ENST00000321117.10	protein_coding	1.98e-05	0.49	0.35	0.13																							1.98e-05	FALSE
DNMT3A	ENST00000380756.7	nonsense_mediated_decay	2.02e-05	0.01	0.23	-0.22																							1.98e-05	TRUE
DNPEP	ENST00000373963.5	nonsense_mediated_decay	0.0129	0.19	0.41	-0.22																							7.57e-24	TRUE
DNPEP	ENST00000373972.5	protein_coding	7.57e-24	0.21	0	0.21																							7.57e-24	FALSE
DNPEP	ENST00000490371.5	protein_coding_CDS_not_defined	0.0227	0.25	0.03	0.23																							7.57e-24	NA
DNTTIP2	ENST00000359208.6	nonsense_mediated_decay	0.0162	0.45	0.77	-0.32																							3.23e-06	TRUE
DNTTIP2	ENST00000496535.6	protein_coding_CDS_not_defined	3.23e-06	0.43	0.05	0.38																							3.23e-06	NA
DOCK1	ENST00000464466.1	protein_coding_CDS_not_defined	0.00177	0.34	0.09	0.25																							0.00176586	NA
DOCK6	ENST00000586702.1	protein_coding_CDS_not_defined	1.87e-05	0.56	0.2	0.37																							1.87e-05	NA
DOCK6	ENST00000587656.6	protein_coding	0.0023	0.06	0.16	-0.11																							1.87e-05	FALSE
DOCK7	ENST00000635027.1	retained_intron	0.00106	0	0.18	-0.18																							1.86e-79	NA
DOCK7	ENST00000635123.1	protein_coding	1.86e-79	0	0.24	-0.24																							1.86e-79	FALSE
DOCK7	ENST00000635253.2	protein_coding	0.00544	0.03	0.15	-0.13																							1.86e-79	FALSE
DOCK7	ENST00000636635.1	protein_coding_CDS_not_defined	0.000995	0.48	0.16	0.31																							1.86e-79	NA
DOCK7	ENST00000637255.1	protein_coding	1.96e-38	0.29	0.16	0.13																							1.86e-79	FALSE
DOCK9	ENST00000400228.6	protein_coding	0.00652	0.7	0.24	0.46																							0.00652205	FALSE
DONSON	ENST00000432378.5	protein_coding	0.000561	0.02	0.15	-0.13																							0.000561399	FALSE
DONSON	ENST00000460557.1	retained_intron	0.00928	0.32	0.08	0.24																							0.000561399	NA
DOT1L	ENST00000398665.8	protein_coding	1.12e-19	0.74	0.59	0.16																							1.12e-19	FALSE
DOT1L	ENST00000457590.2	protein_coding	4.31e-10	0.22	0.08	0.14																							1.12e-19	FALSE
DOT1L	ENST00000686010.1	protein_coding	5.1e-10	0	0.23	-0.23																							1.12e-19	FALSE
DPF2	ENST00000531989.1	protein_coding	0.000472	0.26	0.01	0.26																							0.000190138	FALSE
DPF2	ENST00000532102.5	nonsense_mediated_decay	0.00019	0.03	0.16	-0.12																							0.000190138	TRUE
DPF2	ENST00000532264.5	protein_coding_CDS_not_defined	0.0256	0.05	0.17	-0.12																							0.000190138	NA
DPH5	ENST00000476507.1	protein_coding_CDS_not_defined	0.00991	0.04	0.18	-0.14																							0.00991455	NA
DPH6	ENST00000256538.9	protein_coding	0.046	0.37	0.24	0.13																							0.0459939	FALSE
DPM2	ENST00000314392.13	protein_coding	2.85e-08	0.87	0.64	0.23																							2.85e-08	FALSE
DPM2	ENST00000495270.1	retained_intron	1.44e-06	0.08	0.2	-0.12																							2.85e-08	NA
DPP8	ENST00000300141.11	protein_coding	1.96e-09	0.77	0.52	0.25																							1.96e-09	FALSE
DPP8	ENST00000321147.10	protein_coding	2.06e-09	0.04	0.2	-0.15																							1.96e-09	FALSE
DPP9	ENST00000594671.5	protein_coding	0.019	0.21	0.02	0.19																							2.05e-07	FALSE
DPY19L1	ENST00000612226.2	protein_coding	9.65e-10	0.11	0.01	0.1																							1.57e-13	FALSE
DPY19L1	ENST00000638088.2	protein_coding	1.57e-13	0.6	0.82	-0.22																							1.57e-13	FALSE
DPY19L4	ENST00000414645.6	protein_coding	0.0261	0.66	0.5	0.16																							0.00179213	FALSE
DPY19L4	ENST00000520774.5	nonsense_mediated_decay	0.00179	0.14	0.3	-0.16																							0.00179213	TRUE
DROSHA	ENST00000513349.5	protein_coding	0.0151	0.13	0.52	-0.39																							1.43e-07	FALSE
DROSHA	ENST00000514927.6	retained_intron	6.3e-05	0.57	0.06	0.51																							1.43e-07	NA
DSN1	ENST00000373734.8	protein_coding	0.000349	0.28	0.11	0.17																							0.000180193	FALSE
DSN1	ENST00000447406.1	protein_coding	0.00018	0.02	0.15	-0.14																							0.000180193	FALSE
DSP	ENST00000379802.8	protein_coding	7.66e-06	0.46	0.57	-0.12																							1.4e-06	FALSE
DSP	ENST00000418664.2	protein_coding	1.4e-06	0.48	0.33	0.15																							1.4e-06	FALSE
DST	ENST00000421834.7	protein_coding	2.82e-08	0.03	0.16	-0.12																							5.43e-22	FALSE
DST	ENST00000523292.5	protein_coding	4.03e-10	0.37	0.04	0.34																							5.43e-22	FALSE
DST	ENST00000651289.1	protein_coding	5.43e-22	0.26	0.13	0.13																							5.43e-22	FALSE
DTD2	ENST00000310850.9	protein_coding	0.00171	0.64	0.47	0.17																							0.00170793	FALSE
DTD2	ENST00000549850.1	nonsense_mediated_decay	0.00173	0.36	0.53	-0.17																							0.00170793	TRUE
DTNB	ENST00000398951.6	nonsense_mediated_decay	2.76e-05	0.25	0.06	0.19																							2.76e-05	TRUE
DUSP22	ENST00000419235.7	protein_coding	0.00212	0.14	0.29	-0.15																							0.00211951	FALSE
DUSP22	ENST00000603726.5	nonsense_mediated_decay	0.0323	0.33	0.12	0.21																							0.00211951	TRUE
DUSP3	ENST00000226004.8	protein_coding	0.00296	0.64	0.88	-0.24																							0.00295976	FALSE
DUSP3	ENST00000590753.1	protein_coding	0.00302	0.34	0.07	0.27																							0.00295976	FALSE
DUXAP8	ENST00000447898.5	lncRNA	1.13e-08	0.55	0.24	0.31																							1.13e-08	NA
DUXAP8	ENST00000607933.1	lncRNA	5.87e-07	0.11	0.23	-0.11																							1.13e-08	NA
DUXAP9	ENST00000619210.1	processed_transcript	0.00181	0.16	0.29	-0.12																							1.4e-06	NA
DUXAP9	ENST00000621361.4	processed_transcript	0.00628	0.03	0.19	-0.16																							1.4e-06	NA
DUXAP9	ENST00000644980.1	processed_transcript	1.4e-06	0.51	0.3	0.22																							1.4e-06	NA
DVL3	ENST00000313143.9	protein_coding	0.000142	0.28	0.42	-0.14																							1.04e-08	FALSE
DVL3	ENST00000431765.6	protein_coding	1.04e-08	0.38	0.22	0.16																							1.04e-08	FALSE
DYM	ENST00000269445.10	protein_coding	0.00112	0.46	0.26	0.21																							4.74e-16	FALSE
DYM	ENST00000584983.5	protein_coding	4.74e-16	0	0.23	-0.23																							4.74e-16	FALSE
DYNC1H1	ENST00000555062.2	retained_intron	3.14e-06	0.17	0.02	0.15																							4.02e-216	NA
DYNC1H1	ENST00000644239.2	retained_intron	0.0146	0.28	0.04	0.24																							4.02e-216	NA
DYNC1H1	ENST00000680423.1	nonsense_mediated_decay	4.02e-216	0	0.21	-0.21																							4.02e-216	TRUE
DYNC1H1	ENST00000681283.1	nonsense_mediated_decay	0.00342	0.01	0.15	-0.15																							4.02e-216	TRUE
DYNC1I2	ENST00000340296.8	protein_coding	0.000228	0.21	0.39	-0.18																							0.000227616	FALSE
DYNC1LI2	ENST00000258198.7	protein_coding	1.61e-06	0.87	0.42	0.45																							1.75e-24	FALSE
DYNC1LI2	ENST00000568180.6	nonsense_mediated_decay	1.75e-24	0	0.18	-0.18																							1.75e-24	TRUE
DYNC2H1	ENST00000375735.7	protein_coding	3.57e-08	0.09	0.52	-0.43																							3.57e-08	FALSE
DYNC2H1	ENST00000533027.1	retained_intron	7.53e-08	0.47	0.12	0.35																							3.57e-08	NA
DYRK1A	ENST00000338785.8	protein_coding	0.00306	0.4	0.04	0.36																							0.000167565	TRUE
DYRK1A	ENST00000644942.1	protein_coding	0.000168	0.01	0.17	-0.16																							0.000167565	FALSE
DYRK2	ENST00000344096.4	protein_coding	3.97e-06	0.69	0.44	0.25																							3.97e-06	FALSE
DYRK2	ENST00000393555.3	protein_coding	4.08e-06	0.27	0.5	-0.22																							3.97e-06	FALSE
DZIP3	ENST00000361582.8	protein_coding	4.02e-08	0.74	0.46	0.27																							4.02e-08	FALSE
DZIP3	ENST00000463306.1	protein_coding	0.0124	0.12	0.22	-0.1																							4.02e-08	FALSE
DZIP3	ENST00000495008.5	nonsense_mediated_decay	1.33e-05	0.15	0.25	-0.11																							4.02e-08	TRUE
E2F7	ENST00000322886.12	protein_coding	0.0262	0.54	0.79	-0.25																							0.0262463	FALSE
E2F7	ENST00000416496.6	protein_coding	0.0264	0.46	0.12	0.33																							0.0262463	FALSE
E2F8	ENST00000250024.9	protein_coding	4.95e-05	0.14	0.6	-0.46																							4.95e-05	FALSE
E2F8	ENST00000527884.5	protein_coding	0.000121	0.71	0.23	0.47																							4.95e-05	FALSE
EARS2	ENST00000564759.1	protein_coding_CDS_not_defined	0.00896	0.53	0.33	0.19																							0.00895561	NA
EBAG9	ENST00000530629.5	protein_coding	0.000495	0	0.11	-0.11																							1.54e-06	FALSE
EBAG9	ENST00000699338.1	protein_coding	1.54e-06	0.56	0.29	0.27																							1.54e-06	FALSE
EBAG9	ENST00000699339.1	nonsense_mediated_decay	0.000211	0.35	0.46	-0.11																							1.54e-06	TRUE
EBLN3P	ENST00000625445.1	lncRNA	3.53e-19	0.38	0.66	-0.29																							4.38e-48	NA
EBLN3P	ENST00000664382.1	lncRNA	4.38e-48	0.47	0	0.47																							4.38e-48	NA
ECM1	ENST00000369047.9	protein_coding	0.015	0.36	0.61	-0.25																							0.0150119	FALSE
ECM1	ENST00000369049.8	protein_coding	0.0151	0.46	0.17	0.29																							0.0150119	FALSE
ECPAS	ENST00000374383.1	protein_coding	4.14e-06	0.41	0.04	0.37																							2.38e-06	FALSE
ECPAS	ENST00000602447.5	protein_coding	1.55e-05	0.01	0.12	-0.11																							2.38e-06	FALSE
ECPAS	ENST00000684092.1	protein_coding	0.0134	0.07	0.36	-0.28																							2.38e-06	FALSE
ECT2	ENST00000392692.8	protein_coding	0.00349	0.38	0.64	-0.26																							9.77e-07	FALSE
ECT2	ENST00000437296.1	protein_coding	9.77e-07	0.36	0.01	0.35																							9.77e-07	TRUE
EDC3	ENST00000315127.9	protein_coding	1.93e-08	0.75	0.52	0.23																							1.93e-08	FALSE
EDC3	ENST00000568176.5	protein_coding	1.71e-07	0.08	0.23	-0.14																							1.93e-08	FALSE
EDC4	ENST00000358933.10	protein_coding	0.00127	0.25	0.57	-0.32																							0.000145861	FALSE
EDC4	ENST00000573992.5	retained_intron	0.000217	0.23	0.01	0.23																							0.000145861	NA
EDC4	ENST00000575033.1	protein_coding	0.00378	0.19	0.02	0.16																							0.000145861	FALSE
EDRF1	ENST00000337623.7	protein_coding	0.0255	0.03	0.15	-0.12																							5.22e-06	FALSE
EDRF1	ENST00000368812.1	retained_intron	5.22e-06	0.61	0.15	0.46																							5.22e-06	NA
EEF2	ENST00000309311.7	protein_coding	0.0251	0.68	0.99	-0.31																							0.0251307	FALSE
EEF2	ENST00000600794.1	protein_coding	0.0252	0.31	0	0.31																							0.0251307	FALSE
EEF2K	ENST00000263026.10	protein_coding	2.66e-10	0.94	0.68	0.26																							2.66e-10	FALSE
EEF2K	ENST00000568269.5	nonsense_mediated_decay	2.98e-10	0.04	0.21	-0.17																							2.66e-10	TRUE
EFCAB11	ENST00000316738.12	protein_coding	0.000242	0.27	0.15	0.13																							0.000241988	FALSE
EFCAB11	ENST00000555608.5	protein_coding_CDS_not_defined	0.000316	0.22	0.36	-0.14																							0.000241988	NA
EFNB2	ENST00000643990.1	protein_coding_CDS_not_defined	0.032	0.46	0.14	0.32																							0.0317981	NA
EFNB2	ENST00000646441.1	protein_coding	0.0318	0.54	0.86	-0.32																							0.0317981	FALSE
EFR3A	ENST00000254624.10	protein_coding	0.0209	0.53	0.93	-0.4																							0.0208893	FALSE
EFR3A	ENST00000519656.1	protein_coding	0.021	0.46	0	0.46																							0.0208893	FALSE
EFTUD2	ENST00000402521.7	protein_coding	0.0328	0.17	0.31	-0.14																							1.2e-62	FALSE
EFTUD2	ENST00000589769.1	nonsense_mediated_decay	1.51e-05	0.15	0.01	0.14																							1.2e-62	TRUE
EFTUD2	ENST00000589825.5	retained_intron	1.2e-62	0	0.21	-0.21																							1.2e-62	NA
EFTUD2	ENST00000590124.5	protein_coding	0.000866	0.14	0.01	0.13																							1.2e-62	FALSE
EFTUD2	ENST00000592576.5	protein_coding	3.25e-07	0.46	0.34	0.12																							1.2e-62	FALSE
EGFL8	ENST00000466239.5	retained_intron	0.0465	0.26	0.47	-0.21																							0.00573638	NA
EGFL8	ENST00000489721.1	protein_coding_CDS_not_defined	0.00574	0.43	0.15	0.27																							0.00573638	NA
EGLN1	ENST00000658954.1	protein_coding	0.00288	0.04	0.19	-0.15																							0.00288144	FALSE
EGLN1	ENST00000667629.1	protein_coding	0.0432	0.24	0.04	0.2																							0.00288144	FALSE
EHBP1	ENST00000405482.5	protein_coding	0.002	0.04	0.15	-0.12																							0.000212013	FALSE
EHBP1	ENST00000496857.5	protein_coding_CDS_not_defined	0.000212	0.31	0.15	0.16																							0.000212013	NA
EHBP1L1	ENST00000529056.1	protein_coding_CDS_not_defined	3e-10	0.19	0	0.19																							3e-10	NA
EHBP1L1	ENST00000533465.1	protein_coding	0.00239	0.12	0.02	0.1																							3e-10	FALSE
EHD1	ENST00000621096.4	protein_coding	0.0026	0.72	0.48	0.24																							0.00259583	FALSE
EHMT2	ENST00000375530.8	protein_coding	1.63e-07	0.13	0.29	-0.16																							1.63e-07	FALSE
EHMT2	ENST00000478491.5	protein_coding_CDS_not_defined	2.53e-05	0.46	0.01	0.45																							1.63e-07	NA
EIF2AK1	ENST00000446699.1	protein_coding	1.61e-05	0.03	0.33	-0.3																							1.61e-05	FALSE
EIF2AK2	ENST00000411537.7	protein_coding_CDS_not_defined	0.0204	0.03	0.13	-0.1																							4.82e-06	NA
EIF2AK4	ENST00000263791.10	protein_coding	6.25e-17	0.5	0.89	-0.39																							6.25e-17	FALSE
EIF2AK4	ENST00000558823.1	protein_coding	9.25e-17	0.42	0.01	0.41																							6.25e-17	FALSE
EIF2B1	ENST00000424014.7	protein_coding	2.4e-05	0.95	0.67	0.28																							1.58e-10	FALSE
EIF2B1	ENST00000539951.5	protein_coding	0.0127	0.03	0.15	-0.12																							1.58e-10	FALSE
EIF2S1	ENST00000556724.1	retained_intron	0.0124	0.21	0.35	-0.14																							1.64e-05	NA
EIF3C	ENST00000566086.1	retained_intron	0.00293	0.56	0.07	0.49																							7.08e-19	NA
EIF3E	ENST00000522352.6	protein_coding	8.46e-05	0.18	0.01	0.17																							8.46e-05	FALSE
EIF3E	ENST00000676698.1	protein_coding	0.00816	0.14	0.41	-0.27																							8.46e-05	FALSE
EIF3H	ENST00000276682.8	protein_coding	0.0142	0.73	0.44	0.28																							2.26e-05	FALSE
EIF3H	ENST00000522453.1	protein_coding	2.26e-05	0.07	0.2	-0.12																							2.26e-05	FALSE
EIF3I	ENST00000355082.10	protein_coding	0.00447	0.03	0.24	-0.21																							0.000524734	FALSE
EIF3I	ENST00000677711.2	protein_coding	0.000525	0.76	0.57	0.19																							0.000524734	FALSE
EIF3L	ENST00000460638.1	retained_intron	1.47e-05	0.28	0.02	0.26																							1.47e-05	NA
EIF4A1	ENST00000293831.13	protein_coding	6.07e-08	0.8	0.58	0.21																							6.07e-08	FALSE
EIF4A1	ENST00000584784.5	protein_coding	1.52e-05	0	0.12	-0.12																							6.07e-08	FALSE
EIF4B	ENST00000262056.14	protein_coding	7.45e-05	0.87	0.58	0.3																							9.75e-09	FALSE
EIF4B	ENST00000416762.7	protein_coding	0.00512	0.03	0.19	-0.16																							9.75e-09	FALSE
EIF4E2	ENST00000258416.8	protein_coding	0.00065	0.79	0.62	0.17																							0.000649658	FALSE
EIF4E2	ENST00000409394.5	protein_coding	0.0187	0.03	0.14	-0.11																							0.000649658	FALSE
EIF4G1	ENST00000346169.7	protein_coding	0.0234	0.08	0.25	-0.17																							1.25e-17	FALSE
EIF4G1	ENST00000475721.5	retained_intron	1.43e-06	0.61	0.17	0.44																							1.25e-17	NA
EIF4G1	ENST00000676453.1	nonsense_mediated_decay	2.98e-05	0.11	0	0.11																							1.25e-17	TRUE
EIF4G3	ENST00000435383.2	nonsense_mediated_decay	0.000148	0.23	0.01	0.22																							4.1e-05	TRUE
EIF4G3	ENST00000602326.6	protein_coding	0.00886	0.01	0.12	-0.11																							4.1e-05	FALSE
EIF4G3	ENST00000634778.1	protein_coding_CDS_not_defined	4.1e-05	0.31	0.2	0.11																							4.1e-05	NA
EIF4H	ENST00000265753.13	protein_coding	0.00481	0.13	0.24	-0.11																							6.74e-07	FALSE
EIF4H	ENST00000679287.1	protein_coding	7.47e-06	0.14	0	0.14																							6.74e-07	FALSE
EIF5	ENST00000559249.5	retained_intron	0.00667	0.16	0.29	-0.12																							3.21e-06	NA
EIF5	ENST00000561439.1	retained_intron	0.00276	0.24	0.07	0.17																							3.21e-06	NA
EIF5A2	ENST00000460117.5	protein_coding_CDS_not_defined	0.0306	0.35	0.12	0.22																							2.6e-06	NA
EIF5A2	ENST00000474096.5	protein_coding	2.6e-06	0	0.26	-0.26																							2.6e-06	FALSE
ELAC2	ENST00000578071.1	protein_coding	0.00851	0.04	0.19	-0.15																							0.0013294	FALSE
ELAPOR2	ENST00000416314.5	protein_coding	0.000473	0.01	0.24	-0.24																							0.000473008	FALSE
ELAPOR2	ENST00000444627.5	protein_coding	0.0103	0.03	0.14	-0.12																							0.000473008	FALSE
ELAVL1	ENST00000407627.7	protein_coding	3.89e-05	0.26	0.16	0.1																							3.89e-05	FALSE
ELAVL1	ENST00000593807.1	protein_coding	0.000331	0.13	0.25	-0.11																							3.89e-05	FALSE
ELF1	ENST00000239882.7	protein_coding	2.25e-05	0.83	0.61	0.22																							6.53e-08	FALSE
ELF1	ENST00000405737.2	protein_coding	6.53e-08	0.15	0.32	-0.17																							6.53e-08	FALSE
ELF2	ENST00000358635.7	protein_coding	0.00746	0.46	0.17	0.28																							0.00746191	FALSE
ELF2	ENST00000510408.5	protein_coding	0.0138	0.12	0.37	-0.25																							0.00746191	FALSE
ELF4	ENST00000308167.10	protein_coding	0.00306	0.56	0.31	0.25																							0.00306159	FALSE
ELF4	ENST00000335997.11	protein_coding	0.00306	0.44	0.69	-0.25																							0.00306159	FALSE
ELFN1-AS1	ENST00000415399.1	lncRNA	7.83e-05	0.19	0.3	-0.11																							7.68e-05	NA
ELFN1-AS1	ENST00000453348.1	lncRNA	7.68e-05	0.81	0.7	0.11																							7.68e-05	NA
ELK1	ENST00000247161.7	protein_coding	0.00347	0.56	0.34	0.23																							0.00322304	FALSE
ELK1	ENST00000376983.8	protein_coding	0.00322	0.36	0.54	-0.18																							0.00322304	FALSE
ELMO2	ENST00000452857.5	protein_coding	1.05e-18	0.46	0	0.46																							1.05e-18	FALSE
ELMOD3	ENST00000462891.7	protein_coding	2.01e-05	0.02	0.12	-0.11																							2.01e-05	FALSE
ELOA-AS1	ENST00000427796.6	lncRNA	0.00268	0.16	0.3	-0.14																							0.0026842	NA
ELOVL6	ENST00000506461.1	protein_coding_CDS_not_defined	0.0041	0.01	0.12	-0.11																							0.00410356	NA
ELOVL6	ENST00000513003.1	protein_coding_CDS_not_defined	0.0117	0.6	0.3	0.29																							0.00410356	NA
ELP1	ENST00000676162.1	protein_coding_CDS_not_defined	0.000123	0.48	0.15	0.33																							0.000123345	NA
ELP2	ENST00000539560.5	nonsense_mediated_decay	0.00413	0.07	0.19	-0.12																							0.00050151	TRUE
ELP2	ENST00000541748.5	retained_intron	0.00211	0.32	0.1	0.22																							0.00050151	NA
ELP3	ENST00000517975.1	protein_coding	0.0312	0.31	0.07	0.24																							2.14e-10	FALSE
EMB	ENST00000303221.10	protein_coding	3.9e-07	0.89	0.66	0.23																							3.9e-07	FALSE
EMB	ENST00000508934.5	protein_coding	4.25e-07	0.09	0.29	-0.2																							3.9e-07	FALSE
EMC1	ENST00000477853.6	protein_coding	0.0262	0.32	0.06	0.26																							0.00306417	FALSE
EMC1	ENST00000486405.2	protein_coding	0.00306	0.04	0.35	-0.31																							0.00306417	FALSE
EMC3	ENST00000470827.3	protein_coding	1.94e-05	0.26	0.56	-0.29																							1.94e-05	FALSE
EMC3	ENST00000497557.2	protein_coding_CDS_not_defined	0.00271	0.45	0.06	0.39																							1.94e-05	NA
EMC4	ENST00000267750.9	protein_coding	0.00587	0.68	0.53	0.15																							5.14e-32	FALSE
EMC4	ENST00000560911.5	nonsense_mediated_decay	5.14e-32	0	0.14	-0.14																							5.14e-32	TRUE
EMD	ENST00000428228.5	nonsense_mediated_decay	0.00114	0.06	0.19	-0.13																							0.00113585	TRUE
EME2	ENST00000561564.5	retained_intron	0.000328	0.01	0.12	-0.11																							2.3e-05	NA
EME2	ENST00000561903.6	nonsense_mediated_decay	2.3e-05	0.52	0.15	0.37																							2.3e-05	TRUE
EME2	ENST00000565326.1	retained_intron	0.0306	0.11	0.28	-0.17																							2.3e-05	NA
EME2	ENST00000570069.5	retained_intron	0.00576	0.17	0.27	-0.1																							2.3e-05	NA
EMG1	ENST00000539196.2	protein_coding	4.86e-06	0.81	0.66	0.15																							4.86e-06	FALSE
EMG1	ENST00000599672.6	protein_coding	0.000187	0.16	0.27	-0.1																							4.86e-06	FALSE
EML1	ENST00000262233.11	protein_coding	0.00201	0.4	0.19	0.21																							4.84e-09	FALSE
EML1	ENST00000556714.5	protein_coding	4.84e-09	0	0.28	-0.28																							4.84e-09	FALSE
EML4	ENST00000402711.6	protein_coding	5.11e-38	0	0.2	-0.2																							5.11e-38	FALSE
EMP2	ENST00000359543.8	protein_coding	0.0194	0.98	0.84	0.14																							0.0193844	FALSE
EMP2	ENST00000536829.1	protein_coding	0.0204	0	0.14	-0.14																							0.0193844	FALSE
EMSY	ENST00000534573.1	retained_intron	0.0173	0.03	0.19	-0.16																							0.0173398	NA
ENAH	ENST00000497899.6	protein_coding	0.0163	0.44	0.17	0.27																							0.000361278	FALSE
ENOPH1	ENST00000273920.8	protein_coding	0.017	0.49	0.69	-0.21																							0.0161411	FALSE
ENOPH1	ENST00000509635.5	protein_coding	0.0161	0.33	0.21	0.12																							0.0161411	FALSE
ENOX2	ENST00000432489.5	protein_coding	9.72e-09	0	0.21	-0.21																							9.72e-09	FALSE
ENSG00000170846	ENST00000307533.10	nonsense_mediated_decay	5.86e-06	0.12	0.23	-0.12																							5.86e-06	TRUE
ENSG00000170846	ENST00000444232.3	nonsense_mediated_decay	1.86e-05	0.64	0.4	0.24																							5.86e-06	TRUE
ENSG00000170846	ENST00000635031.2	protein_coding	0.0187	0.23	0.35	-0.12																							5.86e-06	FALSE
ENSG00000187186	ENST00000544078.2	protein_coding	0.00645	0.71	0.59	0.12																							0.00645246	FALSE
ENSG00000230074	ENST00000654838.1	lncRNA	0.00123	0.81	0.6	0.2																							0.00122686	NA
ENSG00000230074	ENST00000688682.1	lncRNA	0.00146	0.12	0.28	-0.16																							0.00122686	NA
ENSG00000236255	ENST00000664381.1	lncRNA	0.00335	0.09	0.21	-0.11																							0.00335482	NA
ENSG00000243960	ENST00000416099.1	lncRNA	0.00117	0.76	0.23	0.53																							0.001165	NA
ENSG00000243960	ENST00000445680.1	lncRNA	0.00122	0.24	0.77	-0.53																							0.001165	NA
ENSG00000258674	ENST00000555938.1	protein_coding	2.27e-07	0.91	0.69	0.22																							2.27e-07	FALSE
ENSG00000258674	ENST00000586674.1	protein_coding_CDS_not_defined	2.46e-07	0.09	0.31	-0.22																							2.27e-07	NA
ENSG00000260877	ENST00000541137.5	lncRNA	3.66e-05	0.19	0.43	-0.24																							3.66e-05	NA
ENSG00000260877	ENST00000561588.3	lncRNA	4.37e-05	0.7	0.38	0.32																							3.66e-05	NA
ENSG00000261884	ENST00000573493.1	nonsense_mediated_decay	7.95e-05	0.85	0.71	0.14																							7.57e-05	TRUE
ENSG00000261884	ENST00000575231.1	retained_intron	7.57e-05	0.15	0.29	-0.14																							7.57e-05	NA
ENSG00000262877	ENST00000571724.3	lncRNA	0.0118	0.56	0.42	0.15																							0.0117618	NA
ENSG00000262877	ENST00000662306.1	lncRNA	0.0119	0.44	0.58	-0.15																							0.0117618	NA
ENSG00000263020	ENST00000375880.6	protein_coding	1.91e-05	0.25	0.85	-0.6																							1.91e-05	FALSE
ENSG00000263020	ENST00000409691.1	protein_coding	1.93e-05	0.75	0.04	0.71																							1.91e-05	FALSE
ENSG00000264112	ENST00000582096.1	lncRNA	7.86e-10	0.59	0.31	0.28																							7.86e-10	NA
ENSG00000264112	ENST00000585065.1	lncRNA	3.31e-08	0.28	0.53	-0.25																							7.86e-10	NA
ENSG00000267787	ENST00000588925.5	lncRNA	1.71e-08	0.09	0.27	-0.18																							1.54e-08	NA
ENSG00000267787	ENST00000649476.1	lncRNA	1.54e-08	0.89	0.65	0.25																							1.54e-08	NA
ENSG00000274333	ENST00000619252.4	lncRNA	0.00257	0	0.14	-0.14																							0.00256569	NA
ENSG00000278133	ENST00000610813.1	lncRNA	0.00596	0.27	0.49	-0.22																							0.00595685	NA
ENSG00000278133	ENST00000613584.1	lncRNA	0.00596	0.73	0.51	0.22																							0.00595685	NA
ENSG00000278903	ENST00000692046.2	lncRNA	6.86e-07	0.33	0.01	0.32																							6.86e-07	NA
ENSG00000283674	ENST00000636622.1	lncRNA	0.00158	0.53	0.39	0.14																							0.000159747	NA
ENSG00000283674	ENST00000641839.1	lncRNA	0.00016	0.07	0.19	-0.12																							0.000159747	NA
ENSG00000290450	ENST00000412831.1	lncRNA	0.0274	0.16	0.32	-0.16																							0.0267193	NA
ENSG00000290450	ENST00000417404.2	lncRNA	0.0267	0.84	0.68	0.16																							0.0267193	NA
ENSG00000290548	ENST00000508395.5	lncRNA	0.00572	0.67	0.8	-0.13																							0.00571523	NA
ENSG00000290548	ENST00000512782.1	lncRNA	0.00582	0.27	0.11	0.15																							0.00571523	NA
ENSG00000290600	ENST00000426347.5	lncRNA	2.29e-11	0.04	0.23	-0.19																							2.29e-11	NA
ENSG00000290600	ENST00000480864.1	lncRNA	0.0397	0.67	0.48	0.19																							2.29e-11	NA
ENSG00000290683	ENST00000606212.1	lncRNA	0.0375	0.11	0.44	-0.32																							0.0375207	NA
ENSG00000290683	ENST00000606454.1	lncRNA	0.0451	0.35	0.08	0.28																							0.0375207	NA
ENSG00000290689	ENST00000316967.10	lncRNA	0.0254	0.38	0.23	0.15																							1.02e-06	NA
ENSG00000290689	ENST00000400817.7	lncRNA	0.00165	0.33	0.16	0.17																							1.02e-06	NA
ENSG00000290689	ENST00000559668.5	lncRNA	0.00301	0.22	0.38	-0.16																							1.02e-06	NA
ENSG00000290689	ENST00000561015.5	lncRNA	1.02e-06	0.04	0.15	-0.11																							1.02e-06	NA
ENSG00000290823	ENST00000354296.9	lncRNA	0.00142	0.22	0.41	-0.18																							0.000207761	NA
ENSG00000290823	ENST00000558784.5	lncRNA	0.000429	0.66	0.38	0.28																							0.000207761	NA
ENSG00000290835	ENST00000348899.7	lncRNA	0.00847	0.36	0.66	-0.3																							0.00834282	NA
ENSG00000290835	ENST00000486256.5	lncRNA	0.00834	0.64	0.34	0.3																							0.00834282	NA
ENSG00000290854	ENST00000246421.4	lncRNA	0.0114	0.19	0.41	-0.23																							0.0113055	NA
ENSG00000290854	ENST00000647043.1	lncRNA	0.0113	0.56	0.39	0.18																							0.0113055	NA
ENSG00000290916	ENST00000641974.1	lncRNA	0.0137	0.14	0.64	-0.5																							0.0136971	NA
ENSG00000290916	ENST00000692936.1	lncRNA	0.0139	0.86	0.36	0.5																							0.0136971	NA
ENSG00000290927	ENST00000562354.2	lncRNA	0.000206	0.62	0.42	0.2																							0.000205919	NA
ENSG00000290927	ENST00000686087.1	lncRNA	0.000217	0.2	0.34	-0.13																							0.000205919	NA
ENSG00000290931	ENST00000609596.1	lncRNA	0.00141	0.41	0.19	0.22																							0.00140888	NA
ENSG00000290931	ENST00000609932.5	lncRNA	0.00208	0.09	0.35	-0.26																							0.00140888	NA
ENSG00000291003	ENST00000619021.4	lncRNA	4.3e-05	0.19	0.37	-0.18																							4.67e-06	NA
ENSG00000291003	ENST00000690192.1	lncRNA	4.67e-06	0.63	0.26	0.37																							4.67e-06	NA
ENSG00000291055	ENST00000689567.2	lncRNA	1.02e-05	0.03	0.13	-0.1																							1.02e-05	NA
ENSG00000291055	ENST00000689786.1	lncRNA	0.00678	0.32	0.55	-0.24																							1.02e-05	NA
ENSG00000291055	ENST00000690867.1	lncRNA	0.000174	0.39	0.02	0.38																							1.02e-05	NA
ENSG00000291060	ENST00000446662.5	lncRNA	0.000425	0.28	0.12	0.16																							0.000424587	NA
ENSG00000291066	ENST00000514813.6	lncRNA	0.0193	0.17	0.33	-0.16																							0.0193047	NA
ENSG00000291066	ENST00000701745.1	lncRNA	0.0196	0.37	0.27	0.1																							0.0193047	NA
ENSG00000291068	ENST00000608760.3	retained_intron	2.94e-13	0.81	0.43	0.39																							2.94e-13	NA
ENSG00000291068	ENST00000634905.2	lncRNA	1.21e-12	0.12	0.27	-0.15																							2.94e-13	NA
ENSG00000291068	ENST00000685304.1	lncRNA	0.00141	0.07	0.29	-0.22																							2.94e-13	NA
ENSG00000291079	ENST00000689007.2	lncRNA	5.53e-06	0.37	0.17	0.21																							5.53e-06	NA
ENSG00000291079	ENST00000701274.1	lncRNA	7.48e-05	0.04	0.16	-0.13																							5.53e-06	NA
ENSG00000291113	ENST00000506672.6	lncRNA	0.00422	0.05	0.23	-0.18																							0.00395229	NA
ENSG00000291113	ENST00000690558.2	lncRNA	0.00395	0.86	0.51	0.35																							0.00395229	NA
ENSG00000291168	ENST00000464387.5	lncRNA	0.0135	0.57	0.38	0.19																							0.013485	NA
ENSG00000291175	ENST00000579913.5	lncRNA	0.00313	0.56	0.36	0.2																							0.00312842	NA
ENSG00000291175	ENST00000661058.1	lncRNA	0.00315	0.39	0.58	-0.19																							0.00312842	NA
ENSG00000291202	ENST00000650915.1	lncRNA	1.78e-06	0.01	0.18	-0.17																							1.78e-06	NA
ENSG00000291202	ENST00000651444.1	lncRNA	0.000245	0.51	0.32	0.2																							1.78e-06	NA
ENSG00000291207	ENST00000444755.5	lncRNA	1.24e-05	0.15	0.03	0.12																							1.24e-05	NA
ENSG00000291207	ENST00000691119.1	lncRNA	0.00726	0.11	0.22	-0.11																							1.24e-05	NA
ENSG00000291224	ENST00000326237.3	lncRNA	2.5e-06	0.09	0.34	-0.24																							1.7e-09	NA
ENSG00000291224	ENST00000693066.1	lncRNA	1.7e-09	0.38	0.24	0.13																							1.7e-09	NA
ENSG00000291259	ENST00000529353.1	lncRNA	0.00032	0.01	0.12	-0.11																							5.18e-07	NA
ENSG00000291259	ENST00000689854.2	lncRNA	5.18e-07	0.36	0.09	0.27																							5.18e-07	NA
ENTPD4	ENST00000358689.9	protein_coding	1.41e-10	0.63	0.49	0.14																							4.5e-29	FALSE
ENTPD4	ENST00000417069.6	protein_coding	4.5e-29	0	0.19	-0.19																							4.5e-29	FALSE
ENTREP3	ENST00000361361.7	protein_coding	0.0444	0.36	0.5	-0.14																							0.00203791	FALSE
EOGT	ENST00000383701.8	protein_coding	0.0412	0.25	0.57	-0.33																							0.0411992	FALSE
EOGT	ENST00000615922.1	protein_coding	0.0414	0.62	0.09	0.54																							0.0411992	FALSE
EP300	ENST00000263253.9	protein_coding	2.27e-10	0.3	0.83	-0.53																							2.27e-10	FALSE
EP300	ENST00000674155.1	protein_coding	1.43e-09	0.6	0.08	0.52																							2.27e-10	FALSE
EP400	ENST00000330386.7	protein_coding	1.56e-21	0.63	0.08	0.55																							3.1e-22	FALSE
EP400	ENST00000389561.7	protein_coding	3.1e-22	0.2	0.61	-0.4																							3.1e-22	FALSE
EPB41L1	ENST00000373945.5	protein_coding	0.00836	0.08	0.26	-0.18																							0.00835929	FALSE
EPB41L1	ENST00000628415.2	protein_coding	0.0106	0.3	0.07	0.23																							0.00835929	FALSE
EPB41L5	ENST00000443124.5	protein_coding	0.00217	0.51	0.34	0.17																							0.00217367	FALSE
EPB41L5	ENST00000495030.1	protein_coding_CDS_not_defined	0.00224	0.31	0.1	0.21																							0.00217367	NA
EPHX2	ENST00000517536.5	protein_coding	0.0259	0.2	0.08	0.12																							0.00191104	FALSE
EPN2	ENST00000347697.6	protein_coding	1.96e-14	0.61	0.39	0.22																							1.96e-14	FALSE
EPN2	ENST00000395628.6	protein_coding	0.000497	0	0.12	-0.12																							1.96e-14	FALSE
EPOR	ENST00000590927.1	retained_intron	2.12e-05	0.1	0.24	-0.14																							2.12e-05	NA
EPRS1	ENST00000366923.8	protein_coding	3.26e-09	0.63	0.97	-0.34																							3.26e-09	FALSE
EPRS1	ENST00000468487.1	protein_coding_CDS_not_defined	3.41e-09	0.37	0.01	0.35																							3.26e-09	NA
EPS15	ENST00000371733.8	protein_coding	0.0395	0.13	0.26	-0.13																							0.0018327	FALSE
EPS15	ENST00000493793.2	protein_coding	0.00183	0.63	0.01	0.62																							0.0018327	FALSE
EPS15	ENST00000706291.1	nonsense_mediated_decay	0.0347	0.09	0.33	-0.24																							0.0018327	TRUE
EPS15	ENST00000706292.1	protein_coding	0.00223	0.05	0.31	-0.25																							0.0018327	FALSE
EPS15L1	ENST00000594851.5	protein_coding	0.00146	0.54	0.1	0.44																							0.0014615	FALSE
EPS15L1	ENST00000602022.5	nonsense_mediated_decay	0.00441	0.13	0.3	-0.17																							0.0014615	TRUE
EPS8L2	ENST00000524763.5	protein_coding	0.0199	0.04	0.15	-0.11																							1.41e-09	FALSE
EPS8L2	ENST00000527832.5	retained_intron	0.00204	0.12	0.01	0.12																							1.41e-09	NA
ERAL1	ENST00000583487.1	protein_coding	6.7e-09	0.31	0.1	0.21																							6.7e-09	FALSE
ERBB3	ENST00000267101.8	protein_coding	3.71e-05	0.18	0.33	-0.15																							1.57e-07	FALSE
ERBB3	ENST00000549832.1	protein_coding	1.57e-07	0.33	0.02	0.31																							1.57e-07	FALSE
ERBIN	ENST00000380943.6	protein_coding	3.11e-06	0.33	0.66	-0.33																							2.07e-07	FALSE
ERBIN	ENST00000699014.1	retained_intron	2.07e-07	0.48	0.01	0.47																							2.07e-07	NA
ERCC5	ENST00000472247.1	protein_coding_CDS_not_defined	5.87e-11	0.53	0	0.53																							4.36e-11	NA
ERCC5	ENST00000652225.2	protein_coding	4.36e-11	0.36	0.49	-0.13																							4.36e-11	FALSE
ERF	ENST00000222329.9	protein_coding	0.015	0.84	0.61	0.23																							0.00242298	FALSE
ERGIC1	ENST00000393784.8	protein_coding	0.0049	0.63	0.37	0.27																							0.00093077	FALSE
ERGIC1	ENST00000691612.1	nonsense_mediated_decay	0.0123	0.06	0.23	-0.17																							0.00093077	TRUE
ERI2	ENST00000565884.5	protein_coding_CDS_not_defined	0.0173	0.07	0.18	-0.11																							0.000365554	NA
ERI2	ENST00000569729.5	protein_coding	0.000366	0.44	0.14	0.31																							0.000365554	FALSE
ERI3	ENST00000372257.7	protein_coding	0.00201	0.6	0.82	-0.22																							6.78e-06	FALSE
ERI3	ENST00000456170.6	protein_coding	6.78e-06	0.23	0	0.23																							6.78e-06	FALSE
ERLIN1	ENST00000407654.7	protein_coding	0.000243	0.11	0.34	-0.24																							0.000243078	FALSE
ERLIN1	ENST00000421367.7	protein_coding	0.000649	0.86	0.56	0.3																							0.000243078	FALSE
ERLIN2	ENST00000518526.5	protein_coding	5.19e-06	0.04	0.21	-0.18																							4.36e-06	FALSE
ERLIN2	ENST00000519638.3	protein_coding	4.36e-06	0.88	0.63	0.25																							4.36e-06	FALSE
ERMARD	ENST00000392095.8	protein_coding	3.73e-10	0.26	0.06	0.2																							3.73e-10	FALSE
ERMARD	ENST00000477995.1	retained_intron	0.000716	0.4	0.03	0.37																							3.73e-10	NA
ERMARD	ENST00000588437.5	protein_coding	0.0303	0.04	0.14	-0.1																							3.73e-10	FALSE
ERP44	ENST00000684842.1	nonsense_mediated_decay	0.00191	0.5	0.28	0.22																							0.0019102	TRUE
ESCO1	ENST00000269214.10	protein_coding	0.000361	0.34	0.75	-0.41																							8.33e-06	FALSE
ESCO1	ENST00000383276.1	nonsense_mediated_decay	7.69e-05	0.02	0.13	-0.11																							8.33e-06	TRUE
ESCO1	ENST00000622333.1	protein_coding	8.33e-06	0.48	0.01	0.47																							8.33e-06	FALSE
ESCO2	ENST00000305188.13	protein_coding	5.48e-13	0.95	0.72	0.23																							5.48e-13	FALSE
ESCO2	ENST00000523910.1	protein_coding_CDS_not_defined	7.25e-13	0	0.18	-0.18																							5.48e-13	NA
ESPN	ENST00000633239.1	protein_coding	1.01e-15	0.25	0	0.25																							1.01e-15	FALSE
ESPN	ENST00000645284.1	protein_coding	0.000224	0.14	0.37	-0.23																							1.01e-15	FALSE
ESRP1	ENST00000423620.6	protein_coding	1.27e-08	0.11	0.32	-0.2																							1.27e-08	FALSE
ESRP1	ENST00000519505.5	protein_coding	0.000433	0.2	0.07	0.13																							1.27e-08	FALSE
ESRP1	ENST00000523347.1	retained_intron	4.86e-05	0.34	0.01	0.33																							1.27e-08	NA
ESYT2	ENST00000275418.13	protein_coding	8.72e-10	0.52	0.21	0.31																							8.72e-10	FALSE
ESYT2	ENST00000652148.1	protein_coding	0.0165	0.1	0.38	-0.29																							8.72e-10	FALSE
ETF1	ENST00000360541.10	protein_coding	1.96e-07	0.93	0.65	0.28																							1.96e-07	FALSE
ETF1	ENST00000503014.5	protein_coding	0.0014	0.02	0.24	-0.22																							1.96e-07	FALSE
ETNK1	ENST00000671733.1	protein_coding	0.0482	0.06	0.24	-0.18																							0.0482363	FALSE
ETS2	ENST00000360938.8	protein_coding	0.0257	0.66	0.3	0.36																							0.0148877	FALSE
ETV1	ENST00000242066.10	protein_coding	0.00687	0	0.16	-0.16																							0.00687364	FALSE
EXD2	ENST00000409675.5	protein_coding	0.03	0.42	0.11	0.31																							0.00141434	FALSE
EXD2	ENST00000492815.5	nonsense_mediated_decay	0.0353	0.05	0.15	-0.1																							0.00141434	TRUE
EXD3	ENST00000465160.2	protein_coding	0.00117	0.22	0.34	-0.12																							0.00117299	FALSE
EXD3	ENST00000479452.5	protein_coding	0.00118	0.42	0.21	0.21																							0.00117299	FALSE
EXO1	ENST00000366548.8	protein_coding	0.00536	0.26	0.54	-0.28																							2.1e-05	FALSE
EXO1	ENST00000423131.5	protein_coding	2.1e-05	0.01	0.13	-0.12																							2.1e-05	FALSE
EXO1	ENST00000450748.1	protein_coding	0.000611	0.03	0.13	-0.1																							2.1e-05	FALSE
EXO1	ENST00000521202.2	protein_coding	0.023	0.4	0.06	0.34																							2.1e-05	FALSE
EXOC1	ENST00000346134.11	protein_coding	0.000783	0.37	0.06	0.31																							0.000397364	FALSE
EXOC1	ENST00000381295.7	protein_coding	0.000397	0.36	0.61	-0.25																							0.000397364	FALSE
EXOC5	ENST00000340918.11	protein_coding	0.00467	0.04	0.24	-0.2																							3.88e-05	FALSE
EXOC5	ENST00000554011.5	retained_intron	0.000171	0.49	0.23	0.26																							3.88e-05	NA
EXOC5	ENST00000555148.5	nonsense_mediated_decay	0.0304	0.08	0.22	-0.15																							3.88e-05	TRUE
EXOC7	ENST00000465252.5	retained_intron	6.02e-07	0.31	0.02	0.3																							6.02e-07	NA
EXOC7	ENST00000589210.6	protein_coding	0.0332	0.17	0.27	-0.1																							6.02e-07	FALSE
EXOSC2	ENST00000372350.7	protein_coding_CDS_not_defined	7.15e-22	0	0.15	-0.15																							7.15e-22	NA
EXOSC9	ENST00000243498.10	protein_coding	0.00325	0.56	0.36	0.2																							1.75e-05	FALSE
EXOSC9	ENST00000509980.5	protein_coding_CDS_not_defined	1.75e-05	0.02	0.15	-0.13																							1.75e-05	NA
EXT1	ENST00000378204.7	protein_coding	0.00219	0.13	0.26	-0.13																							7.78e-05	FALSE
EXT1	ENST00000437196.1	nonsense_mediated_decay	7.78e-05	0.04	0.25	-0.21																							7.78e-05	TRUE
EXT1	ENST00000684189.1	protein_coding_CDS_not_defined	0.000623	0.67	0.31	0.37																							7.78e-05	NA
EXT2	ENST00000343631.4	protein_coding	0.0311	0.49	0.28	0.21																							0.000622656	FALSE
EXT2	ENST00000682993.1	nonsense_mediated_decay	0.000623	0.07	0.17	-0.1																							0.000622656	TRUE
EZH1	ENST00000428826.7	protein_coding	0.0054	0.61	0.38	0.23																							0.00539888	FALSE
EZH1	ENST00000586714.1	retained_intron	0.00575	0.21	0.32	-0.11																							0.00539888	NA
EZH2	ENST00000350995.6	protein_coding	0.0118	0.38	0.17	0.21																							1.19e-48	FALSE
EZH2	ENST00000483967.5	protein_coding	0.0145	0.03	0.21	-0.18																							1.19e-48	FALSE
FAAP100	ENST00000425898.2	protein_coding	0.00345	0.37	0.21	0.16																							0.00344856	FALSE
FAAP100	ENST00000443656.6	nonsense_mediated_decay	0.00725	0.2	0.36	-0.16																							0.00344856	TRUE
FADS2	ENST00000257261.10	protein_coding	0.025	0.75	0.6	0.15																							0.0250187	FALSE
FADS2	ENST00000522056.5	protein_coding	0.0252	0.11	0.26	-0.15																							0.0250187	FALSE
FAF1	ENST00000487898.1	protein_coding_CDS_not_defined	0.0361	0.33	0.51	-0.17																							0.0360893	NA
FAHD2B	ENST00000414820.6	protein_coding	0.0445	0.31	0.49	-0.18																							0.0444904	FALSE
FAM107B	ENST00000378470.5	protein_coding	4.09e-05	0.7	0.31	0.39																							4.09e-05	FALSE
FAM107B	ENST00000468747.5	protein_coding	0.0231	0.1	0.36	-0.26																							4.09e-05	FALSE
FAM110A	ENST00000381941.8	protein_coding	0.0118	0.42	0.64	-0.22																							0.0117693	FALSE
FAM110A	ENST00000541082.2	protein_coding	0.0118	0.53	0.29	0.23																							0.0117693	FALSE
FAM114A1	ENST00000358869.5	protein_coding	0.033	0.76	0.41	0.35																							0.00522981	FALSE
FAM114A1	ENST00000515037.5	protein_coding	0.00523	0.08	0.28	-0.2																							0.00522981	FALSE
FAM114A2	ENST00000520313.5	protein_coding	1.51e-12	0	0.1	-0.1																							1.51e-12	FALSE
FAM120AOS	ENST00000423591.5	protein_coding	0.0365	0.4	0.26	0.14																							0.0365209	FALSE
FAM120AOS	ENST00000476484.5	nonsense_mediated_decay	0.0472	0.12	0.24	-0.12																							0.0365209	TRUE
FAM120B	ENST00000476287.4	protein_coding	1.21e-05	0.5	0.38	0.12																							1.21e-05	FALSE
FAM120B	ENST00000537664.5	protein_coding	0.0163	0.12	0.57	-0.45																							1.21e-05	FALSE
FAM120B	ENST00000625626.1	protein_coding	0.000764	0.31	0.01	0.29																							1.21e-05	FALSE
FAM131A	ENST00000340957.9	protein_coding	0.0448	0.65	0.49	0.16																							0.0385971	FALSE
FAM131A	ENST00000433578.5	protein_coding	0.0386	0.07	0.2	-0.13																							0.0385971	FALSE
FAM135A	ENST00000505675.1	retained_intron	5.87e-07	0.72	0.18	0.54																							1.53e-07	NA
FAM13B	ENST00000033079.7	protein_coding	0.0345	0.63	0.4	0.23																							0.00063611	FALSE
FAM13B	ENST00000425075.6	protein_coding	0.000636	0.01	0.14	-0.12																							0.00063611	FALSE
FAM156A	ENST00000622447.5	protein_coding	0.0035	0.16	0.64	-0.48																							0.00350078	FALSE
FAM161A	ENST00000404929.6	protein_coding	0.0029	0.28	0.41	-0.14																							0.00289664	FALSE
FAM168B	ENST00000389915.4	protein_coding	4.33e-05	0.38	0.77	-0.39																							4.33e-05	FALSE
FAM168B	ENST00000409185.5	protein_coding	4.33e-05	0.62	0.23	0.39																							4.33e-05	FALSE
FAM193A	ENST00000513350.2	protein_coding	0.00853	0.03	0.14	-0.11																							0.00853427	FALSE
[truncated: 4,910 more rows]

## Sheet: SupplementaryTable_4
GeneID	Gene_Symbol	Splice_Junction_Coordinate	log2_Junction_Usage(KO/WT)	FDR
ENSG00000127481.15	UBR4	chr1:19074896-chr1:19076740	-1.7072	1.92537e-19
ENSG00000073792.16	IGF2BP2	chr3:185698347-chr3:185823153	5.87045	4.50114e-15
ENSG00000104231.11	ZFAND1	chr8:81718224-chr8:81732199	-3.50013	8.45726e-15
ENSG00000140995.17	DEF8	chr16:89957660-chr16:89959014	6.7788	2.93783e-14
ENSG00000128731.18	HERC2	chr15:28113678-chr15:28114612	-2.98573	5.14401e-14
ENSG00000149476.16	TKFC	chr11:61342844-chr11:61343856	3.33	5.14401e-14
ENSG00000103512.15	NOMO1	chr16:14852582-chr16:14853467	2.2117	6.64984e-14
ENSG00000184634.16	MED12	chrX:71141964-chrX:71142175	-1.66028	2.9786e-13
ENSG00000065548.18	ZC3H15	chr2:186495338-chr2:186500186	-3.67443	1.29828e-12
ENSG00000130935.10	NOL11	chr17:67738355-chr17:67738932	6.24939	1.67745e-12
ENSG00000137073.24	UBAP2	chr9:33948587-chr9:33953285	5.24279	2.19725e-12
ENSG00000169045.17	HNRNPH1	chr5:179617110-chr5:179617514	-3.35667	6.8765e-12
ENSG00000074696.13	HACD3	chr15:65564342-chr15:65570091	2.12023	1.73373e-11
ENSG00000152556.17	PFKM	chr12:48118577-chr12:48122767	5.1754	2.06774e-11
ENSG00000148773.14	MKI67	chr10:128123169-chr10:128125576	2.09447	2.87882e-11
ENSG00000119285.11	HEATR1	chr1:236572828-chr1:236574202	5.2219	2.88888e-11
ENSG00000168137.19	SETD5	chr3:9424526-chr3:9428823	5.22929	3.39017e-11
ENSG00000127616.20	SMARCA4	chr19:10961174-chr19:10984124	3.60212	3.5629e-11
ENSG00000123505.19	AMD1	chr6:110888983-chr6:110890254	5.69299	4.98103e-11
ENSG00000103932.12	RPAP1	chr15:41536218-chr15:41536501	2.55995	5.44843e-11
ENSG00000145741.16	BTF3	chr5:73499202-chr5:73502488	8.4255	5.45569e-11
ENSG00000143799.14	PARP1	chr1:226362083-chr1:226363099	-1.83993	5.82337e-11
ENSG00000132466.19	ANKRD17	chr4:73102547-chr4:73113792	-1.53681	7.45705e-11
ENSG00000122257.20	RBBP6	chr16:24563295-chr16:24563423	5.24848	8.54263e-11
ENSG00000133026.13	MYH10	chr17:8552144-chr17:8553955	3.31803	8.73409e-11
ENSG00000139645.11	ANKRD52	chr12:56254952-chr12:56255784	4.85224	1.32551e-10
ENSG00000253729.8	PRKDC	chr8:47957431-chr8:47959973	2.92137	1.3256e-10
ENSG00000090060.19	PAPOLA	chr14:96537060-chr14:96542243	2.33685	1.43746e-10
ENSG00000115520.8	COQ10B	chr2:197453664-chr2:197459932	5.47628	1.47762e-10
ENSG00000148773.14	MKI67	chr10:128125756-chr10:128126099	2.21448	1.92138e-10
ENSG00000204310.13	AGPAT1	chr6:32171505-chr6:32175814	3.52912	2.86031e-10
ENSG00000148773.14	MKI67	chr10:128112445-chr10:128113427	1.51611	3.31755e-10
ENSG00000122674.12	CCZ1	chr7:5900566-chr7:5900855	6.26379	3.3402e-10
ENSG00000204160.12	ZDHHC18	chr1:26852865-chr1:26853726	2.64381	3.42214e-10
ENSG00000060339.14	CCAR1	chr10:68722577-chr10:68736876	1.90421	3.45222e-10
ENSG00000012983.12	MAP4K5	chr14:50485642-chr14:50486104	5.14376	3.9054e-10
ENSG00000148773.14	MKI67	chr10:128116536-chr10:128119253	1.50826	4.0424e-10
ENSG00000122779.18	TRIM24	chr7:138504408-chr7:138515212	2.14957	4.57236e-10
ENSG00000113649.13	TCERG1	chr5:146459337-chr5:146463551	2.15278	5.01011e-10
ENSG00000148773.14	MKI67	chr10:128122996-chr10:128123091	1.70272	6.65347e-10
ENSG00000143398.20	PIP5K1A	chr1:151232703-chr1:151234197	3.03076	6.76203e-10
ENSG00000125676.20	THOC2	chrX:123697751-chrX:123703454	2.06368	6.8495e-10
ENSG00000076108.12	BAZ2A	chr12:56614138-chr12:56615014	1.8624	7.96619e-10
ENSG00000169045.17	HNRNPH1	chr5:179616958-chr5:179617514	-2.93585	9.59619e-10
ENSG00000104884.17	ERCC2	chr19:45368743-chr19:45368930	1.5814	1.08224e-09
ENSG00000169727.12	GPS1	chr17:82051964-chr17:82052256	2.46556	1.08268e-09
ENSG00000168137.19	SETD5	chr3:9434485-chr3:9434824	3.19293	1.2562e-09
ENSG00000114573.10	ATP6V1A	chr3:113778835-chr3:113781050	5.12325	1.31549e-09
ENSG00000131747.15	TOP2A	chr17:40411818-chr17:40412759	1.51462	1.41262e-09
ENSG00000116679.16	IVNS1ABP	chr1:185306625-chr1:185307014	1.77786	1.44801e-09
ENSG00000153317.15	ASAP1	chr8:130236994-chr8:130358017	4.84289	2.47287e-09
ENSG00000272391.6	POM121C	chr7:75439224-chr7:75440954	5.12078	2.89845e-09
ENSG00000253729.8	PRKDC	chr8:47939697-chr8:47943209	2.90793	3.09922e-09
ENSG00000122203.15	KIAA1191	chr5:176359918-chr5:176361602	3.49218	3.44344e-09
ENSG00000124831.19	LRRFIP1	chr2:237708630-chr2:237748364	5.77931	3.84192e-09
ENSG00000113522.14	NA	chr5:132557453-chr5:132559284	1.79001	4.23329e-09
ENSG00000179094.16	PER1	chr17:8148786-chr17:8149259	2.86883	5.82414e-09
ENSG00000067900.8	ROCK1	chr18:21049229-chr18:21049780	1.50119	6.16156e-09
ENSG00000179889.19	PDXDC1	chr16:15022754-chr16:15026643	5.41468	6.31956e-09
ENSG00000175866.16	BAIAP2	chr17:81108509-chr17:81110914	-1.59943	6.37936e-09
ENSG00000006327.14	TNFRSF12A	chr16:3020491-chr16:3021555	2.07039	7.22873e-09
ENSG00000157954.15	WIPI2	chr7:5190493-chr7:5193118	3.21311	7.2661e-09
ENSG00000174231.17	PRPF8	chr17:1662153-chr17:1673081	6.22212	7.47781e-09
ENSG00000138095.20	LRPPRC	chr2:43912558-chr2:43918256	5.40048	7.57559e-09
ENSG00000111300.10	NAA25	chr12:112093136-chr12:112108716	4.89592	7.80939e-09
ENSG00000165119.21	HNRNPK	chr9:83970331-chr9:83970737	3.04316	8.08229e-09
ENSG00000131473.17	ACLY	chr17:41913896-chr17:41918880	1.60608	8.57351e-09
ENSG00000066422.5	ZBTB11	chr3:101671361-chr3:101671978	3.41462	9.22635e-09
ENSG00000164985.15	PSIP1	chr9:15490124-chr9:15506561	6.09619	9.35483e-09
ENSG00000270647.6	TAF15	chr17:35809576-chr17:35817716	2.18009	9.59279e-09
ENSG00000060339.14	CCAR1	chr10:68749685-chr10:68753852	1.56801	9.91336e-09
ENSG00000253729.8	PRKDC	chr8:47935058-chr8:47935732	1.82742	1.04917e-08
ENSG00000153207.16	AHCTF1	chr1:246918377-chr1:246931578	2.47497	1.08035e-08
ENSG00000113649.13	TCERG1	chr5:146457335-chr5:146458884	1.79986	1.1009e-08
ENSG00000060339.14	CCAR1	chr10:68740661-chr10:68742376	1.62449	1.10734e-08
ENSG00000131747.15	TOP2A	chr17:40408630-chr17:40411109	1.54196	1.11373e-08
ENSG00000253729.8	PRKDC	chr8:47944029-chr8:47953620	1.81518	1.37078e-08
ENSG00000127914.19	AKAP9	chr7:92042771-chr7:92045008	3.653	1.44279e-08
ENSG00000084754.12	HADHA	chr2:26214561-chr2:26215053	2.25889	1.72288e-08
ENSG00000117523.17	PRRC2C	chr1:171561103-chr1:171566233	1.61191	1.88931e-08
ENSG00000144381.18	HSPD1	chr2:197491042-chr2:197493324	-1.5302	2.01596e-08
ENSG00000122257.20	RBBP6	chr16:24561715-chr16:24561824	2.61127	2.06195e-08
ENSG00000178691.11	SUZ12	chr17:31966196-chr17:31973146	2.03821	2.39259e-08
ENSG00000068650.19	ATP11A	chr13:112690455-chr13:112785135	2.39322	2.55895e-08
ENSG00000078674.18	PCM1	chr8:17957421-chr8:17957540	4.88098	2.66078e-08
ENSG00000266086.3	NA	chr17:57989269-chr17:57989649	-1.51901	2.67243e-08
ENSG00000033627.17	ATP6V0A1	chr17:42458963-chr17:42460848	1.98286	3.14509e-08
ENSG00000130726.12	TRIM28	chr19:58545097-chr19:58547376	1.5319	3.24428e-08
ENSG00000109475.17	RPL34	chr4:108620600-chr4:108621951	8.36673	3.27771e-08
ENSG00000198752.11	CDC42BPB	chr14:103004023-chr14:103008472	1.52918	3.32762e-08
ENSG00000174231.17	PRPF8	chr17:1682293-chr17:1683533	2.85673	3.50182e-08
ENSG00000125676.20	THOC2	chrX:123712908-chrX:123732952	1.77391	3.72312e-08
ENSG00000185215.11	TNFAIP2	chr14:103123483-chr14:103126310	5.22512	3.72312e-08
ENSG00000137309.20	HMGA1	chr6:34240915-chr6:34242715	1.91368	3.75763e-08
ENSG00000140455.17	USP3	chr15:63532707-chr15:63537025	1.79643	3.77908e-08
ENSG00000127914.19	AKAP9	chr7:92040898-chr7:92042046	4.93579	3.7849e-08
ENSG00000100393.14	EP300	chr22:41147946-chr22:41149038	4.79568	4.27155e-08
ENSG00000168137.19	SETD5	chr3:9453868-chr3:9464425	2.38569	4.44361e-08
ENSG00000164244.21	PRRC1	chr5:127524920-chr5:127526618	1.50186	4.56061e-08
ENSG00000060339.14	CCAR1	chr10:68721282-chr10:68722455	1.75504	5.06162e-08
ENSG00000089154.11	GCN1	chr12:120168300-chr12:120170169	4.7243	5.12572e-08
ENSG00000125676.20	THOC2	chrX:123644909-chrX:123645334	1.5143	5.19712e-08
ENSG00000011275.19	RNF216	chr7:5752979-chr7:5761003	1.66061	5.23263e-08
ENSG00000164924.18	YWHAZ	chr8:100925039-chr8:100951929	6.53292	5.4041e-08
ENSG00000125944.21	HNRNPR	chr1:23341017-chr1:23344211	2.17691	5.47757e-08
ENSG00000086758.16	HUWE1	chrX:53631614-chrX:53632487	1.97516	5.47757e-08
ENSG00000099917.17	MED15	chr22:20551487-chr22:20553145	1.59961	5.53795e-08
ENSG00000203485.14	INF2	chr14:104714856-chr14:104718795	2.21572	6.32029e-08
ENSG00000148019.14	CEP78	chr9:78236603-chr9:78240023	4.77126	6.48977e-08
ENSG00000117523.17	PRRC2C	chr1:171558143-chr1:171561018	1.69987	6.52856e-08
ENSG00000148773.14	MKI67	chr10:128113602-chr10:128116491	4.42494	6.80471e-08
ENSG00000184445.12	KNTC1	chr12:122624688-chr12:122626205	-1.54158	7.00528e-08
ENSG00000143164.15	DCAF6	chr1:167937008-chr1:167951800	2.99649	7.01089e-08
ENSG00000125676.20	THOC2	chrX:123703505-chrX:123706858	1.90897	7.39172e-08
ENSG00000064961.19	HMG20B	chr19:3576625-chr19:3577981	3.00043	7.39604e-08
ENSG00000122257.20	RBBP6	chr16:24562161-chr16:24563199	2.71452	8.26116e-08
ENSG00000139645.11	ANKRD52	chr12:56257085-chr12:56257283	2.24848	9.75795e-08
ENSG00000125249.7	RAP2A	chr13:97434784-chr13:97464205	3.01631	1.03309e-07
ENSG00000112701.18	SENP6	chr6:75634811-chr6:75647731	2.58742	1.11492e-07
ENSG00000144824.21	PHLDB2	chr3:111859878-chr3:111884064	1.75542	1.18085e-07
ENSG00000100393.14	EP300	chr22:41093098-chr22:41117187	4.71453	1.23268e-07
ENSG00000103995.14	CEP152	chr15:48798051-chr15:48805563	2.30832	1.25975e-07
ENSG00000126746.18	ZNF384	chr12:6678460-chr12:6678946	2.07188	1.26788e-07
ENSG00000198554.12	WDHD1	chr14:55010460-chr14:55013485	1.57658	1.28715e-07
ENSG00000160193.12	WDR4	chr21:42843281-chr21:42850041	-2.15631	1.31509e-07
ENSG00000133606.11	MKRN1	chr7:140459936-chr7:140471883	2.23346	1.33595e-07
ENSG00000116127.20	ALMS1	chr2:73603304-chr2:73608475	-1.90042	1.39133e-07
ENSG00000162909.18	CAPN2	chr1:223757839-chr1:223759270	4.68715	1.54273e-07
ENSG00000135829.17	DHX9	chr1:182842677-chr1:182852233	2.19643	1.56464e-07
ENSG00000137807.16	KIF23	chr15:69423329-chr15:69426070	1.56108	1.58445e-07
ENSG00000139218.18	SCAF11	chr12:45951727-chr12:45961700	1.59213	1.59268e-07
ENSG00000143376.14	SNX27	chr1:151660862-chr1:151662166	4.76048	1.59276e-07
ENSG00000105968.19	H2AZ2	chr7:44830163-chr7:44835529	2.95012	1.6009e-07
ENSG00000196821.10	ILRUN	chr6:34654779-chr6:34696446	1.53916	1.67553e-07
ENSG00000198646.14	NCOA6	chr20:34792563-chr20:34825472	4.2713	1.69745e-07
ENSG00000104047.15	DTWD1	chr15:49625431-chr15:49632159	5.10371	1.74303e-07
ENSG00000126226.22	PCID2	chr13:113185560-chr13:113187200	1.75789	1.74728e-07
ENSG00000100228.14	RAB36	chr22:23156032-chr22:23157992	4.70503	1.79624e-07
ENSG00000125676.20	THOC2	chrX:123696842-chrX:123697681	1.74283	1.79624e-07
ENSG00000116127.20	ALMS1	chr2:73608574-chr2:73609568	-1.69812	1.93642e-07
ENSG00000168137.19	SETD5	chr3:9435906-chr3:9440456	2.09945	1.93642e-07
ENSG00000077044.11	DGKD	chr2:233446796-chr2:233448087	4.70475	1.97246e-07
ENSG00000168137.19	SETD5	chr3:9433950-chr3:9434277	2.88646	2.03629e-07
ENSG00000124275.15	MTRR	chr5:7869215-chr5:7870770	3.38876	2.12115e-07
ENSG00000106346.11	USP42	chr7:6111374-chr7:6115323	3.49672	2.29086e-07
ENSG00000100614.18	PPM1A	chr14:60249677-chr14:60282684	1.68664	2.30521e-07
ENSG00000093000.19	NUP50	chr22:45171683-chr22:45175894	3.26462	2.31499e-07
ENSG00000113522.14	NA	chr5:132559367-chr5:132575777	1.52923	2.32775e-07
ENSG00000166004.15	CEP295	chr11:93730148-chr11:93730231	-1.5055	2.38734e-07
ENSG00000089159.17	PXN	chr12:120227117-chr12:120265617	2.89303	2.47973e-07
ENSG00000136270.14	TBRG4	chr7:45103443-chr7:45105441	2.34977	2.62156e-07
ENSG00000198231.13	DDX42	chr17:63798099-chr17:63800468	4.67458	2.62931e-07
ENSG00000102081.15	FMR1	chrX:147945616-chrX:147948683	2.01207	2.70171e-07
ENSG00000075151.23	EIF4G3	chr1:21050994-chr1:21089138	3.35392	2.79736e-07
ENSG00000125107.19	CNOT1	chr16:58587413-chr16:58587780	1.63053	2.81636e-07
ENSG00000253729.8	PRKDC	chr8:47929178-chr8:47929853	1.51355	2.81636e-07
ENSG00000183604.14	NA	chr16:30277793-chr16:30278181	2.91119	2.83166e-07
ENSG00000175309.15	PHYKPL	chr5:178215430-chr5:178222355	-1.70771	2.84795e-07
ENSG00000138802.11	SEC24B	chr4:109434002-chr4:109462901	4.47999	2.9749e-07
ENSG00000197323.12	TRIM33	chr1:114463236-chr1:114463412	1.55626	3.10423e-07
ENSG00000175216.15	CKAP5	chr11:46821268-chr11:46846220	1.82485	3.1981e-07
ENSG00000161996.19	WDR90	chr16:662844-chr16:665679	-1.79155	3.22385e-07
ENSG00000149187.18	CELF1	chr11:47483532-chr11:47484389	1.52344	3.23531e-07
ENSG00000164323.14	CFAP97	chr4:185191212-chr4:185203898	4.82595	3.49122e-07
ENSG00000122257.20	RBBP6	chr16:24559677-chr16:24561612	2.29265	3.59858e-07
ENSG00000139218.18	SCAF11	chr12:45928859-chr12:45931506	1.58751	3.62056e-07
ENSG00000108587.16	GOSR1	chr17:30490217-chr17:30492691	5.04618	3.85382e-07
ENSG00000140598.15	EFL1	chr15:82259155-chr15:82261688	2.75607	4.11703e-07
ENSG00000129084.18	PSMA1	chr11:14611151-chr11:14643455	1.76185	4.39687e-07
ENSG00000151176.8	PLBD2	chr12:113380842-chr12:113384105	1.61131	4.44431e-07
ENSG00000253729.8	PRKDC	chr8:47930012-chr8:47930672	1.63126	5.16574e-07
ENSG00000004534.15	RBM6	chr3:49962685-chr3:49967470	1.69953	5.17147e-07
ENSG00000178951.9	ZBTB7A	chr19:4055247-chr19:4066682	2.95188	5.34068e-07
ENSG00000109920.13	FNBP4	chr11:47753102-chr11:47754528	1.68401	5.80466e-07
ENSG00000154447.15	SH3RF1	chr4:169156679-chr4:169268820	2.12525	5.80466e-07
ENSG00000131437.16	KIF3A	chr5:132734478-chr5:132737414	4.71081	6.05951e-07
ENSG00000111206.13	FOXM1	chr12:2864752-chr12:2866393	1.91508	6.09556e-07
ENSG00000108510.10	MED13	chr17:61995365-chr17:62010550	4.67453	6.13714e-07
ENSG00000127527.14	EPS15L1	chr19:16395467-chr19:16403733	4.75533	6.25956e-07
ENSG00000164068.16	RNF123	chr3:49691509-chr3:49697143	2.45117	6.27245e-07
ENSG00000023287.13	RB1CC1	chr8:52685520-chr8:52686853	3.36554	6.37352e-07
ENSG00000128191.16	DGCR8	chr22:20080383-chr22:20085687	1.60886	6.68759e-07
ENSG00000272886.6	DCP1A	chr3:53304290-chr3:53312241	2.50185	6.93421e-07
ENSG00000086758.16	HUWE1	chrX:53645463-chrX:53647368	1.98394	6.93693e-07
ENSG00000050820.17	BCAR1	chr16:75243090-chr16:75251471	4.36125	7.19854e-07
ENSG00000163635.20	ATXN7	chr3:63990859-chr3:63995505	4.49814	7.19854e-07
ENSG00000164830.19	OXR1	chr8:106726309-chr8:106739458	5.39374	7.20713e-07
ENSG00000119314.16	PTBP3	chr9:112262599-chr9:112268049	1.60617	7.20713e-07
ENSG00000102710.20	SUPT20H	chr13:37048599-chr13:37051488	3.205	7.22111e-07
ENSG00000186815.13	TPCN1	chr12:113226964-chr12:113260368	4.55755	7.27881e-07
ENSG00000163249.13	CCNYL1	chr2:207712116-chr2:207724800	3.37661	7.30486e-07
ENSG00000127870.17	RNF6	chr13:26221330-chr13:26221782	3.65251	7.40415e-07
ENSG00000085224.23	ATRX	chrX:77717243-chrX:77785982	2.68696	7.71076e-07
ENSG00000136381.13	IREB2	chr15:78470601-chr15:78471741	1.96858	7.7847e-07
ENSG00000256525.8	POLG2	chr17:64477988-chr17:64480289	-1.54969	8.1673e-07
ENSG00000253729.8	PRKDC	chr8:47933172-chr8:47933965	1.6602	8.18198e-07
ENSG00000140575.13	IQGAP1	chr15:90429666-chr15:90433719	1.84034	8.25441e-07
ENSG00000132535.22	DLG4	chr17:7191358-chr17:7192945	-1.63541	8.34573e-07
ENSG00000162298.19	SYVN1	chr11:65133252-chr11:65133470	1.74596	8.38207e-07
ENSG00000166224.17	SGPL1	chr10:70868433-chr10:70869792	1.67727	8.39071e-07
ENSG00000138834.14	MAPK8IP3	chr16:1729578-chr16:1743332	4.42777	8.4277e-07
ENSG00000006715.16	VPS41	chr7:38830328-chr7:38862545	1.5438	8.96087e-07
ENSG00000149187.18	CELF1	chr11:47476956-chr11:47477297	2.68445	9.1376e-07
ENSG00000155008.15	APOOL	chrX:85003927-chrX:85046446	3.302	9.38863e-07
ENSG00000060237.19	WNK1	chr12:827262-chr12:830003	1.74893	9.41636e-07
ENSG00000160789.24	LMNA	chr1:156135312-chr1:156135861	4.32103	9.51048e-07
ENSG00000185825.17	BCAP31	chrX:153723288-chrX:153723508	1.60905	9.58325e-07
ENSG00000156970.13	BUB1B	chr15:40213474-chr15:40216518	-2.31937	9.58325e-07
ENSG00000100316.16	RPL3	chr22:39317021-chr22:39317461	1.67116	9.76808e-07
ENSG00000125676.20	THOC2	chrX:123639027-chrX:123640538	1.62653	9.80011e-07
ENSG00000147955.18	SIGMAR1	chr9:34635858-chr9:34637220	4.73892	1.02303e-06
ENSG00000148634.16	HERC4	chr10:67992682-chr10:68014026	3.11103	1.0295e-06
ENSG00000204469.13	PRRC2A	chr6:31637324-chr6:31637446	-1.72809	1.06611e-06
ENSG00000163635.20	ATXN7	chr3:63980167-chr3:63982186	4.45603	1.13064e-06
ENSG00000149187.18	CELF1	chr11:47489024-chr11:47552992	2.14022	1.13493e-06
ENSG00000204469.13	PRRC2A	chr6:31625611-chr6:31625792	3.59306	1.14523e-06
ENSG00000170852.11	KBTBD2	chr7:32879942-chr7:32891536	1.92813	1.19418e-06
ENSG00000038427.16	VCAN	chr5:83483588-chr5:83490098	1.72035	1.21609e-06
ENSG00000146872.19	TLK2	chr17:62479290-chr17:62481121	5.78579	1.24708e-06
ENSG00000253729.8	PRKDC	chr8:47943366-chr8:47943853	1.61037	1.38822e-06
ENSG00000033170.17	FUT8	chr14:65455718-chr14:65561337	4.60776	1.45934e-06
ENSG00000177479.20	ARIH2	chr3:48964982-chr3:48967125	1.85167	1.46939e-06
ENSG00000125676.20	THOC2	chrX:123706949-chrX:123712850	1.62824	1.47132e-06
ENSG00000039319.17	ZFYVE16	chr5:80434217-chr5:80436756	4.5625	1.47331e-06
ENSG00000058272.19	PPP1R12A	chr12:79822190-chr12:79828320	1.53013	1.59263e-06
ENSG00000119682.18	AREL1	chr14:74692328-chr14:74712933	1.79431	1.63222e-06
ENSG00000148634.16	HERC4	chr10:68038169-chr10:68044404	1.96577	1.68182e-06
ENSG00000177200.18	CHD9	chr16:53222755-chr16:53226366	-1.53384	1.72599e-06
ENSG00000141279.17	NPEPPS	chr17:47586244-chr17:47586365	1.51111	1.73428e-06
ENSG00000067369.14	TP53BP1	chr15:43447485-chr15:43455892	1.55404	1.80317e-06
ENSG00000125676.20	THOC2	chrX:123696154-chrX:123696721	1.64028	1.85125e-06
ENSG00000169629.12	RGPD8	chr2:112422659-chr2:112424240	2.57965	1.92073e-06
ENSG00000115464.15	USP34	chr2:61301454-chr2:61311540	1.94804	1.94837e-06
ENSG00000197386.14	HTT	chr4:3131775-chr4:3132562	4.57616	1.97425e-06
ENSG00000008294.21	SPAG9	chr17:51021365-chr17:51041501	4.51696	1.97425e-06
ENSG00000125676.20	THOC2	chrX:123668314-chrX:123671669	1.58488	2.04186e-06
ENSG00000057252.13	SOAT1	chr1:179293936-chr1:179302677	2.10868	2.04423e-06
ENSG00000055917.16	PUM2	chr2:20308584-chr2:20311494	1.58176	2.05687e-06
ENSG00000145349.18	CAMK2D	chr4:113661772-chr4:113759320	4.57484	2.05836e-06
ENSG00000198554.12	WDHD1	chr14:55026803-chr14:55027028	1.7808	2.06105e-06
ENSG00000125676.20	THOC2	chrX:123665837-chrX:123667106	1.69089	2.06423e-06
ENSG00000188807.13	TMEM201	chr1:9610805-chr1:9611753	4.38721	2.07394e-06
ENSG00000060339.14	CCAR1	chr10:68737048-chr10:68737845	1.54324	2.07394e-06
ENSG00000116560.11	SFPQ	chr1:35176474-chr1:35177319	-1.64896	2.08287e-06
ENSG00000075702.19	WDR62	chr19:36066015-chr19:36066257	2.1372	2.1054e-06
ENSG00000085274.16	MYNN	chr3:169773462-chr3:169774265	1.54305	2.14905e-06
ENSG00000145860.12	RNF145	chr5:159159035-chr5:159161266	1.5135	2.15681e-06
ENSG00000126749.16	EMG1	chr12:6975148-chr12:6975696	-1.82787	2.16141e-06
ENSG00000185187.13	SIGIRR	chr11:407164-chr11:407425	-2.80608	2.16141e-06
ENSG00000126883.17	NUP214	chr9:131147584-chr9:131150324	4.42602	2.17166e-06
ENSG00000196436.8	NPIPB15	chr16:74385749-chr16:74389825	1.78929	2.21008e-06
ENSG00000161813.22	LARP4	chr12:50430570-chr12:50435488	2.14061	2.226e-06
ENSG00000114867.22	EIF4G1	chr3:184315856-chr3:184317321	2.85402	2.24614e-06
ENSG00000108582.12	CPD	chr17:30385236-chr17:30420841	2.31113	2.25879e-06
ENSG00000130227.17	XPO7	chr8:21919788-chr8:21966857	1.63859	2.26735e-06
ENSG00000175832.13	ETV4	chr17:43532939-chr17:43533859	1.71251	2.26886e-06
ENSG00000128908.17	INO80	chr15:41069665-chr15:41070467	1.67658	2.27221e-06
ENSG00000146263.12	MMS22L	chr6:97282553-chr6:97283096	3.24727	2.34877e-06
ENSG00000268043.7	NBPF12	chr1:146974841-chr1:146975677	2.53389	2.41918e-06
ENSG00000185710.9	SMG1P4	chr16:21895792-chr16:21896515	-1.51126	2.41918e-06
ENSG00000143952.20	VPS54	chr2:63984019-chr2:64018938	2.93987	2.41918e-06
ENSG00000132424.17	PNISR	chr6:99414690-chr6:99425215	2.06317	2.42168e-06
ENSG00000062650.20	WAPL	chr10:86500743-chr10:86517571	1.73598	2.43441e-06
ENSG00000066422.5	ZBTB11	chr3:101665808-chr3:101671130	4.25541	2.47389e-06
ENSG00000033178.13	UBA6	chr4:67677722-chr4:67678439	1.66469	2.4983e-06
ENSG00000126001.16	CEP250	chr20:35474052-chr20:35475502	3.11384	2.66494e-06
ENSG00000055208.19	TAB2	chr6:149370099-chr6:149378018	1.75819	2.66709e-06
ENSG00000168495.13	POLR3D	chr8:22245183-chr8:22245445	1.88652	2.70938e-06
ENSG00000255717.7	SNHG1	chr11:62853833-chr11:62854519	1.65659	2.7413e-06
ENSG00000165671.21	NSD1	chr5:177135200-chr5:177135941	4.16611	2.74853e-06
ENSG00000099381.19	SETD1A	chr16:30959186-chr16:30961267	1.51245	2.77609e-06
ENSG00000234127.9	TRIM26	chr6:30190035-chr6:30196516	5.36273	2.86866e-06
ENSG00000112763.17	BTN2A1	chr6:26458142-chr6:26458607	1.81201	2.9111e-06
ENSG00000168137.19	SETD5	chr3:9443417-chr3:9445048	1.65777	2.98787e-06
ENSG00000133026.13	MYH10	chr17:8589108-chr17:8604826	1.78949	3.03552e-06
ENSG00000107897.20	ACBD5	chr10:27223452-chr10:27231748	3.29195	3.09535e-06
ENSG00000169251.13	NMD3	chr3:161221724-chr3:161221994	4.37837	3.17311e-06
ENSG00000006194.10	ZNF263	chr16:3286149-chr16:3288454	2.50928	3.21588e-06
ENSG00000040341.18	STAU2	chr8:73615782-chr8:73617292	2.21656	3.23193e-06
ENSG00000197386.14	HTT	chr4:3209949-chr4:3211929	2.32923	3.39215e-06
ENSG00000166747.13	AP1G1	chr16:71769699-chr16:71771156	2.47751	3.4139e-06
ENSG00000080345.18	RIF1	chr2:151451705-chr2:151454895	1.77289	3.49368e-06
ENSG00000115163.15	CENPA	chr2:26793893-chr2:26800929	-1.68608	3.56273e-06
ENSG00000178234.13	GALNT11	chr7:152103278-chr7:152105245	1.92251	3.56942e-06
ENSG00000112159.12	MDN1	chr6:89690834-chr6:89692443	1.80649	3.61071e-06
ENSG00000153317.15	ASAP1	chr8:130169067-chr8:130179264	2.55729	3.69151e-06
ENSG00000129691.16	ASH2L	chr8:38106139-chr8:38106378	1.81452	3.69262e-06
ENSG00000108582.12	CPD	chr17:30423023-chr17:30423506	1.684	3.8332e-06
ENSG00000110497.15	AMBRA1	chr11:46547296-chr11:46547817	2.4579	3.83865e-06
ENSG00000172534.14	HCFC1	chrX:153960414-chrX:153961542	1.64464	3.84624e-06
ENSG00000109066.14	TMEM104	chr17:74785603-chr17:74788789	4.43059	3.85041e-06
ENSG00000141027.21	NCOR1	chr17:16194639-chr17:16215362	4.84622	3.85719e-06
ENSG00000205560.13	NA	chr22:50569081-chr22:50569336	-2.74358	3.91879e-06
ENSG00000133026.13	MYH10	chr17:8554018-chr17:8569720	1.56157	3.97958e-06
ENSG00000149311.20	ATM	chr11:108257606-chr11:108258986	4.21069	3.98747e-06
ENSG00000064932.16	SBNO2	chr19:1109423-chr19:1109506	5.20195	3.98869e-06
ENSG00000095564.14	BTAF1	chr10:91940066-chr10:91942422	2.7791	4.09238e-06
ENSG00000172954.14	LCLAT1	chr2:30533314-chr2:30562146	2.39283	4.12489e-06
ENSG00000128641.19	MYO1B	chr2:191400835-chr2:191402632	3.28936	4.17623e-06
ENSG00000118200.14	CAMSAP2	chr1:200815644-chr1:200832200	2.54041	4.17623e-06
ENSG00000127481.15	UBR4	chr1:19199754-chr1:19201718	2.43157	4.25428e-06
ENSG00000177084.18	POLE	chr12:132680046-chr12:132680178	1.67645	4.27084e-06
ENSG00000149187.18	CELF1	chr11:47478940-chr11:47482695	4.58451	4.27567e-06
ENSG00000196236.13	XPNPEP3	chr22:40857245-chr22:40868999	4.12972	4.32026e-06
ENSG00000143376.14	SNX27	chr1:151666011-chr1:151668472	2.43696	4.41472e-06
ENSG00000138448.12	ITGAV	chr2:186590523-chr2:186602021	4.42257	4.44826e-06
ENSG00000126261.13	UBA2	chr19:34431931-chr19:34433348	1.73559	4.4508e-06
ENSG00000164164.17	OTUD4	chr4:145165197-chr4:145171670	2.17953	4.47568e-06
ENSG00000198730.9	CTR9	chr11:10760321-chr11:10761947	1.64248	4.58329e-06
ENSG00000144674.16	GOLGA4	chr3:37319194-chr3:37321731	1.89424	4.60901e-06
ENSG00000114302.16	PRKAR2A	chr3:48744767-chr3:48746586	-1.76773	4.60901e-06
ENSG00000204371.11	EHMT2	chr6:31896989-chr6:31897636	1.90103	4.65641e-06
ENSG00000122515.15	ZMIZ2	chr7:44759460-chr7:44760425	1.71208	4.75831e-06
ENSG00000070367.16	EXOC5	chr14:57239659-chr14:57244165	4.60799	4.76007e-06
ENSG00000139645.11	ANKRD52	chr12:56257361-chr12:56257828	1.6345	4.82106e-06
ENSG00000112159.12	MDN1	chr6:89762530-chr6:89771561	2.9478	4.91875e-06
ENSG00000075420.13	FNDC3B	chr3:172133546-chr3:172226871	2.79928	4.94481e-06
ENSG00000111652.10	COPS7A	chr12:6724818-chr12:6728223	2.10316	4.98926e-06
ENSG00000204469.13	PRRC2A	chr6:31624522-chr6:31625171	3.55461	5.01198e-06
ENSG00000096696.15	DSP	chr6:7562780-chr6:7563736	1.60276	5.03415e-06
ENSG00000116580.19	GON4L	chr1:155784089-chr1:155785334	4.74584	5.0742e-06
ENSG00000104218.16	CSPP1	chr8:67086110-chr8:67093543	2.30496	5.3047e-06
ENSG00000198646.14	NCOA6	chr20:34782404-chr20:34792450	2.3115	5.35718e-06
ENSG00000068878.15	PSME4	chr2:53937540-chr2:53939956	1.62458	5.44463e-06
ENSG00000179832.18	MROH1	chr8:144261216-chr8:144261284	-1.61274	5.47798e-06
ENSG00000181751.10	MACIR	chr5:103258896-chr5:103265908	3.51643	5.53162e-06
ENSG00000051382.9	PIK3CB	chr3:138755979-chr3:138759173	1.81476	5.53162e-06
ENSG00000148090.12	AUH	chr9:91294797-chr9:91296021	2.15511	5.56733e-06
ENSG00000148337.21	CIZ1	chr9:128185776-chr9:128190329	3.00288	5.61467e-06
ENSG00000188352.12	FOCAD	chr9:20720534-chr9:20740236	3.1493	5.68698e-06
ENSG00000111707.12	SUDS3	chr12:118403517-chr12:118411073	4.79153	5.69555e-06
ENSG00000144136.11	SLC20A1	chr2:112657241-chr2:112658951	4.12081	5.70557e-06
ENSG00000072803.18	FBXW11	chr5:171900100-chr5:171910572	1.83233	5.70569e-06
ENSG00000138778.13	CENPE	chr4:103114552-chr4:103116577	1.63858	5.72101e-06
ENSG00000075702.19	WDR62	chr19:36060030-chr19:36065958	1.56901	5.73061e-06
ENSG00000054267.22	ARID4B	chr1:235260752-chr1:235326914	2.20313	5.81621e-06
ENSG00000118058.23	KMT2A	chr11:118498528-chr11:118499303	4.41815	5.97826e-06
ENSG00000165689.17	ENTR1	chr9:136410239-chr9:136410328	1.53082	6.08469e-06
ENSG00000011275.19	RNF216	chr7:5761138-chr7:5781541	1.61379	6.13427e-06
ENSG00000183604.14	NA	chr16:30278380-chr16:30278933	2.63446	6.14848e-06
ENSG00000011376.12	LARS2	chr3:45394687-chr3:45400245	1.8406	6.26074e-06
ENSG00000011021.23	CLCN6	chr1:11838660-chr1:11840143	2.48897	6.35201e-06
ENSG00000164164.17	OTUD4	chr4:145155996-chr4:145159503	3.01335	6.50289e-06
ENSG00000138002.16	IFT172	chr2:27444521-chr2:27445014	-1.58719	6.7325e-06
ENSG00000179912.20	R3HDM2	chr12:57303217-chr12:57310264	1.92547	6.82799e-06
ENSG00000103353.16	UBFD1	chr16:23559676-chr16:23562206	4.70673	6.88613e-06
ENSG00000083168.11	KAT6A	chr8:41955411-chr8:41974704	4.50708	6.9679e-06
ENSG00000080345.18	RIF1	chr2:151437351-chr2:151438684	1.57448	6.99297e-06
ENSG00000237296.9	SMG1P1	chr16:22475218-chr16:22478691	1.90964	7.1463e-06
ENSG00000103429.11	BFAR	chr16:14633018-chr16:14644274	5.71964	7.33459e-06
ENSG00000273136.7	NBPF26	chr1:120824917-chr1:120825514	4.26845	7.40668e-06
ENSG00000123066.9	MED13L	chr12:116005993-chr12:116006306	4.55835	7.41857e-06
ENSG00000086200.17	IPO11	chr5:62412929-chr5:62437274	1.72577	7.52762e-06
ENSG00000123066.9	MED13L	chr12:115997230-chr12:116003003	2.35241	7.57212e-06
ENSG00000121210.16	TMEM131L	chr4:153550141-chr4:153555787	4.25878	7.613e-06
ENSG00000100445.18	SDR39U1	chr14:24442452-chr14:24442754	1.65845	7.613e-06
ENSG00000128908.17	INO80	chr15:41059926-chr15:41069570	1.70943	7.74812e-06
ENSG00000118058.23	KMT2A	chr11:118499420-chr11:118499835	3.10356	7.79832e-06
ENSG00000205339.10	IPO7	chr11:9425262-chr11:9428540	1.60354	7.82385e-06
ENSG00000092148.13	HECTD1	chr14:31205957-chr14:31207016	3.02446	7.83097e-06
ENSG00000096696.15	DSP	chr6:7571584-chr6:7571842	1.50444	7.8687e-06
ENSG00000024526.17	DEPDC1	chr1:68482897-chr1:68483950	4.31186	7.88328e-06
ENSG00000115758.13	ODC1	chr2:10445049-chr2:10448121	2.42329	7.90079e-06
ENSG00000159753.14	CARMIL2	chr16:67656881-chr16:67657239	-2.27712	7.98137e-06
ENSG00000110619.18	CARS1	chr11:3002053-chr11:3002541	-1.63004	8.01996e-06
ENSG00000185480.12	PARPBP	chr12:102153976-chr12:102164438	2.64166	8.08877e-06
ENSG00000076685.19	NT5C2	chr10:103106706-chr10:103139406	1.51997	8.17581e-06
ENSG00000170471.15	RALGAPB	chr20:38499633-chr20:38509077	4.25239	8.36897e-06
ENSG00000154447.15	SH3RF1	chr4:169155575-chr4:169156404	1.75236	8.51666e-06
ENSG00000100393.14	EP300	chr22:41141222-chr22:41146739	2.04457	8.58544e-06
ENSG00000177565.18	TBL1XR1	chr3:177034325-chr3:177038098	1.9132	8.60825e-06
ENSG00000178202.13	POGLUT3	chr11:108486440-chr11:108490970	1.78916	8.79849e-06
ENSG00000139197.11	PEX5	chr12:7190216-chr12:7190362	4.63936	8.90661e-06
ENSG00000151694.14	ADAM17	chr2:9536828-chr2:9543153	2.74426	8.93228e-06
ENSG00000197386.14	HTT	chr4:3132720-chr4:3132814	4.4276	8.95318e-06
ENSG00000148737.17	TCF7L2	chr10:113146097-chr10:113150983	1.70401	9.01786e-06
ENSG00000153317.15	ASAP1	chr8:130159964-chr8:130167536	1.83934	9.16653e-06
ENSG00000163848.20	ZNF148	chr3:125331238-chr3:125375102	4.32251	9.18383e-06
ENSG00000196498.13	NCOR2	chr12:124495368-chr12:124567308	4.38967	9.45238e-06
ENSG00000175305.18	CCNE2	chr8:94894247-chr8:94895177	4.41025	9.53467e-06
ENSG00000147905.18	ZCCHC7	chr9:37120623-chr9:37126312	1.75347	9.60738e-06
ENSG00000136813.15	ECPAS	chr9:111451555-chr9:111472897	2.16284	9.67581e-06
ENSG00000254999.4	BRK1	chr3:10118970-chr3:10125626	2.23226	9.71296e-06
ENSG00000058063.16	ATP11B	chr3:182829752-chr3:182836035	2.07413	9.77039e-06
ENSG00000085415.16	SEH1L	chr18:12951905-chr18:12963160	1.98814	1.00461e-05
ENSG00000152102.18	FAM168B	chr2:131082657-chr2:131091809	1.91898	1.03448e-05
ENSG00000148773.14	MKI67	chr10:128119319-chr10:128122881	1.56647	1.03475e-05
ENSG00000160299.17	PCNT	chr21:46324282-chr21:46326377	1.7759	1.0407e-05
ENSG00000024048.11	UBR2	chr6:42642481-chr6:42644214	2.08154	1.04864e-05
ENSG00000118058.23	KMT2A	chr11:118496367-chr11:118497936	4.35955	1.05435e-05
ENSG00000109466.14	KLHL2	chr4:165220059-chr4:165228807	4.3569	1.06002e-05
ENSG00000139350.12	NEDD1	chr12:96907300-chr12:96907604	2.0352	1.07875e-05
ENSG00000168066.21	SF1	chr11:64767823-chr11:64768106	2.20572	1.08662e-05
ENSG00000165983.15	PTER	chr10:16437047-chr10:16484337	2.30533	1.08875e-05
ENSG00000163349.22	HIPK1	chr1:113952889-chr1:113954651	4.40139	1.10545e-05
ENSG00000005156.12	LIG3	chr17:34989663-chr17:34990963	1.75623	1.10876e-05
ENSG00000181826.10	RELL1	chr4:37647439-chr4:37649276	1.52159	1.12522e-05
ENSG00000100425.18	BRD1	chr22:49787887-chr22:49794034	1.62623	1.14038e-05
ENSG00000107929.15	LARP4B	chr10:903516-chr10:931428	4.3171	1.16745e-05
ENSG00000157617.17	C2CD2	chr21:41899362-chr21:41901622	2.96222	1.17828e-05
ENSG00000089006.17	SNX5	chr20:17957037-chr20:17961140	1.56256	1.17931e-05
ENSG00000114120.14	SLC25A36	chr3:140942095-chr3:140956527	1.50759	1.18894e-05
ENSG00000140598.15	EFL1	chr15:82230971-chr15:82238307	2.23621	1.19366e-05
ENSG00000108510.10	MED13	chr17:62030013-chr17:62031444	2.21821	1.19835e-05
ENSG00000117859.19	OSBPL9	chr1:51750195-chr1:51760690	3.44325	1.20493e-05
ENSG00000138834.14	MAPK8IP3	chr16:1729578-chr16:1743335	1.93789	1.20806e-05
ENSG00000111785.21	RIC8B	chr12:106784044-chr12:106814696	2.54445	1.24151e-05
ENSG00000159842.16	ABR	chr17:1010863-chr17:1011846	5.60477	1.25164e-05
ENSG00000179889.19	PDXDC1	chr16:15031906-chr16:15032861	1.77174	1.26185e-05
ENSG00000198646.14	NCOA6	chr20:34750519-chr20:34754722	1.63797	1.2723e-05
ENSG00000139324.12	TMTC3	chr12:88172745-chr12:88174607	4.28451	1.27513e-05
ENSG00000170471.15	RALGAPB	chr20:38509208-chr20:38516192	2.50964	1.32057e-05
ENSG00000136051.15	WASHC4	chr12:105127289-chr12:105133770	1.97208	1.33328e-05
ENSG00000085982.14	USP40	chr2:233551519-chr2:233554380	1.87033	1.3346e-05
ENSG00000131069.20	ACSS2	chr20:34913825-chr20:34914096	1.97519	1.35473e-05
ENSG00000155100.11	OTUD6B	chr8:91078668-chr8:91080669	2.00834	1.36326e-05
ENSG00000111300.10	NAA25	chr12:112090864-chr12:112093051	1.67998	1.37243e-05
ENSG00000068097.15	HEATR6	chr17:60066386-chr17:60067434	1.72739	1.41526e-05
ENSG00000197102.14	DYNC1H1	chr14:101979492-chr14:101979719	1.89093	1.41526e-05
ENSG00000011376.12	LARS2	chr3:45388680-chr3:45391583	1.71041	1.47413e-05
ENSG00000153317.15	ASAP1	chr8:130358143-chr8:130361670	4.11939	1.48527e-05
ENSG00000112851.15	ERBIN	chr5:66021385-chr5:66023290	3.12511	1.52413e-05
ENSG00000143376.14	SNX27	chr1:151693483-chr1:151693593	4.29374	1.53156e-05
ENSG00000109466.14	KLHL2	chr4:165263359-chr4:165294359	1.78535	1.53887e-05
ENSG00000165671.21	NSD1	chr5:177136030-chr5:177191884	2.33963	1.54387e-05
ENSG00000084207.18	GSTP1	chr11:67583844-chr11:67584685	1.56539	1.54442e-05
ENSG00000124486.14	USP9X	chrX:41129145-chrX:41131457	2.1659	1.56545e-05
ENSG00000134313.16	KIDINS220	chr2:8818793-chr2:8826986	4.13395	1.58901e-05
ENSG00000114391.13	RPL24	chr3:101681215-chr3:101682771	6.98071	1.59002e-05
ENSG00000157106.17	SMG1	chr16:18854904-chr16:18858170	2.27339	1.60049e-05
ENSG00000105486.14	LIG1	chr19:48151339-chr19:48153872	1.64294	1.60951e-05
ENSG00000114439.19	BBX	chr3:107523107-chr3:107526327	4.42423	1.638e-05
ENSG00000135679.26	MDM2	chr12:68820374-chr12:68824363	1.50526	1.65028e-05
ENSG00000141526.18	NA	chr17:82253244-chr17:82253664	2.95669	1.66476e-05
ENSG00000153207.16	AHCTF1	chr1:246902675-chr1:246903949	1.67621	1.66738e-05
ENSG00000162434.13	JAK1	chr1:64879148-chr1:64883277	1.77512	1.71173e-05
ENSG00000156304.15	SCAF4	chr21:31696750-chr21:31700995	1.7905	1.7129e-05
ENSG00000183426.17	NA	chr16:14924638-chr16:14925733	4.595	1.75527e-05
ENSG00000157106.17	SMG1	chr16:18838466-chr16:18838551	2.94548	1.78114e-05
ENSG00000153201.16	RANBP2	chr2:108751703-chr2:108751871	2.0386	1.79327e-05
ENSG00000278053.5	DDX52	chr17:37621520-chr17:37624344	5.06766	1.80243e-05
ENSG00000134686.19	PHC2	chr1:33375593-chr1:33430181	2.43252	1.82196e-05
ENSG00000130254.12	SAFB2	chr19:5611630-chr19:5612540	1.68338	1.82241e-05
ENSG00000131236.18	CAP1	chr1:40040783-chr1:40059334	1.55466	1.84103e-05
ENSG00000105778.19	AVL9	chr7:32559464-chr7:32570020	1.7719	1.86799e-05
ENSG00000132005.9	RFX1	chr19:13983270-chr19:13983486	2.35767	1.88324e-05
ENSG00000204574.14	ABCF1	chr6:30577913-chr6:30578076	-1.80401	1.88324e-05
ENSG00000170242.19	USP47	chr11:11903342-chr11:11905399	1.51206	1.89724e-05
ENSG00000082996.20	RNF13	chr3:149872154-chr3:149895473	1.7085	1.94231e-05
ENSG00000143614.10	GATAD2B	chr1:153818922-chr1:153819606	1.57511	1.94231e-05
ENSG00000065613.15	SLK	chr10:103999313-chr10:103999867	2.3428	1.94231e-05
ENSG00000136044.12	APPL2	chr12:105199531-chr12:105203703	1.95568	1.94636e-05
ENSG00000071537.14	SEL1L	chr14:81487942-chr14:81489252	2.78764	1.95604e-05
ENSG00000011405.13	PIK3C2A	chr11:17136625-chr11:17145668	2.10274	2.00852e-05
ENSG00000068784.13	SRBD1	chr2:45605441-chr2:45611219	1.58783	2.07438e-05
ENSG00000149187.18	CELF1	chr11:47489024-chr11:47499453	2.67541	2.11403e-05
ENSG00000163635.20	ATXN7	chr3:63988324-chr3:63990176	4.14174	2.12093e-05
ENSG00000164828.18	SUN1	chr7:816673-chr7:838798	2.41808	2.14337e-05
ENSG00000100330.16	MTMR3	chr22:29978531-chr22:29978936	2.15907	2.14455e-05
ENSG00000112200.17	ZNF451	chr6:57099141-chr6:57100603	4.28246	2.14676e-05
ENSG00000104067.17	TJP1	chr15:29762438-chr15:29766266	1.88319	2.15354e-05
ENSG00000149182.15	ARFGAP2	chr11:47172333-chr11:47173426	2.24179	2.15899e-05
ENSG00000125676.20	THOC2	chrX:123686714-chrX:123696021	1.68305	2.16415e-05
ENSG00000115825.11	PRKD3	chr2:37286369-chr2:37289356	1.57729	2.18457e-05
ENSG00000102226.10	USP11	chrX:47244550-chrX:47244685	2.03803	2.18522e-05
ENSG00000198730.9	CTR9	chr11:10762054-chr11:10763431	1.5147	2.1957e-05
ENSG00000116984.15	MTR	chr1:236808773-chr1:236810503	2.90109	2.20633e-05
ENSG00000139718.11	SETD1B	chr12:121817294-chr12:121817370	1.58287	2.22805e-05
ENSG00000196236.13	XPNPEP3	chr22:40869115-chr22:40881770	1.6918	2.2395e-05
ENSG00000124486.14	USP9X	chrX:41131536-chrX:41134725	1.64428	2.27532e-05
ENSG00000134644.16	PUM1	chr1:30980163-chr1:30981312	1.91132	2.3272e-05
ENSG00000275832.5	ARHGAP23	chr17:38491532-chr17:38497785	4.14657	2.32984e-05
ENSG00000074054.20	CLASP1	chr2:121387906-chr2:121397140	4.35636	2.33119e-05
ENSG00000183020.14	AP2A2	chr11:1009817-chr11:1010548	-1.78418	2.3486e-05
ENSG00000134313.16	KIDINS220	chr2:8806369-chr2:8812395	2.84074	2.35179e-05
ENSG00000131724.11	IL13RA1	chrX:118727726-chrX:118741017	4.55489	2.35791e-05
ENSG00000136021.19	SCYL2	chr12:100267396-chr12:100282943	2.5077	2.36009e-05
ENSG00000048544.6	MRPS10	chr6:42211917-chr6:42214280	1.75041	2.37652e-05
ENSG00000090924.15	PLEKHG2	chr19:39421299-chr19:39422115	2.28879	2.401e-05
ENSG00000146433.10	TMEM181	chr6:158573523-chr6:158580940	1.7951	2.46226e-05
ENSG00000177034.17	MTX3	chr5:79990236-chr5:79990594	1.98468	2.48791e-05
ENSG00000146263.12	MMS22L	chr6:97254733-chr6:97263335	4.29935	2.49419e-05
ENSG00000134602.16	STK26	chrX:132023659-chrX:132054631	1.50895	2.50552e-05
ENSG00000149311.20	ATM	chr11:108299885-chr11:108301648	2.77793	2.51166e-05
ENSG00000134250.20	NOTCH2	chr1:119969744-chr1:119986960	2.51322	2.52248e-05
ENSG00000100888.15	CHD8	chr14:21414993-chr14:21415574	4.37746	2.54043e-05
ENSG00000143624.14	INTS3	chr1:153765063-chr1:153767674	4.7821	2.54201e-05
ENSG00000138095.20	LRPPRC	chr2:43912558-chr2:43925067	4.664	2.54757e-05
ENSG00000114867.22	EIF4G1	chr3:184314674-chr3:184320630	3.08269	2.56318e-05
ENSG00000196914.9	ARHGEF12	chr11:120407823-chr11:120420753	2.4295	2.56618e-05
ENSG00000086300.16	SNX10	chr7:26361061-chr7:26364535	2.52081	2.56618e-05
ENSG00000068878.15	PSME4	chr2:53932760-chr2:53934605	1.8609	2.56735e-05
ENSG00000020633.19	RUNX3	chr1:24927730-chr1:24929587	3.22803	2.57717e-05
ENSG00000115760.14	BIRC6	chr2:32442455-chr2:32443491	2.84255	2.57717e-05
ENSG00000136051.15	WASHC4	chr12:105133896-chr12:105137886	1.62771	2.5946e-05
ENSG00000011021.23	CLCN6	chr1:11819554-chr1:11822695	4.02186	2.61102e-05
ENSG00000075568.17	TMEM131	chr2:97812749-chr2:97813971	2.00991	2.61868e-05
ENSG00000083168.11	KAT6A	chr8:41937568-chr8:41940842	1.96342	2.63481e-05
ENSG00000072415.10	PALS1	chr14:67279537-chr14:67292511	4.35098	2.6352e-05
ENSG00000148300.12	REXO4	chr9:133415011-chr9:133417620	4.49253	2.64727e-05
ENSG00000086758.16	HUWE1	chrX:53634298-chrX:53645311	1.50259	2.66391e-05
ENSG00000075420.13	FNDC3B	chr3:172344258-chr3:172346327	4.37106	2.66567e-05
ENSG00000127603.31	MACF1	chr1:39380373-chr1:39381953	4.10377	2.68377e-05
ENSG00000166130.15	IKBIP	chr12:98626766-chr12:98634296	2.04939	2.68852e-05
ENSG00000142227.11	EMP3	chr19:48325610-chr19:48327521	1.72204	2.69006e-05
ENSG00000143776.19	CDC42BPA	chr1:227160636-chr1:227193786	2.53712	2.71016e-05
ENSG00000198663.17	C6orf89	chr6:36886028-chr6:36894504	4.22076	2.72759e-05
ENSG00000197081.16	IGF2R	chr6:160029655-chr6:160032551	1.90934	2.73499e-05
ENSG00000146247.14	PHIP	chr6:79077507-chr6:79077700	1.80721	2.76715e-05
ENSG00000081320.11	STK17B	chr2:196146055-chr2:196156439	4.35976	2.80654e-05
ENSG00000167671.12	UBXN6	chr19:4446197-chr19:4446500	1.7828	2.83886e-05
ENSG00000143367.16	TUFT1	chr1:151564614-chr1:151566163	2.60045	2.86402e-05
ENSG00000182149.21	IST1	chr16:71895589-chr16:71915626	1.65181	2.95293e-05
ENSG00000174738.13	NR1D2	chr3:23959815-chr3:23961977	2.97247	2.97416e-05
ENSG00000037749.13	MFAP3	chr5:154039011-chr5:154049557	2.86895	2.99734e-05
ENSG00000127914.19	AKAP9	chr7:92016267-chr7:92017017	1.95657	3.00189e-05
ENSG00000157450.16	RNF111	chr15:59058550-chr15:59066764	4.34892	3.00966e-05
ENSG00000134644.16	PUM1	chr1:30968492-chr1:30974651	1.54978	3.03763e-05
ENSG00000163162.9	RNF149	chr2:101273341-chr2:101274031	4.38779	3.04831e-05
ENSG00000085788.14	DDHD2	chr8:38240364-chr8:38242250	2.06417	3.07028e-05
ENSG00000113580.15	NR3C1	chr5:143310213-chr5:143314002	3.92439	3.08632e-05
ENSG00000278311.5	GGNBP2	chr17:36545817-chr17:36554820	5.64014	3.11928e-05
ENSG00000112033.14	PPARD	chr6:35347150-chr6:35410987	2.04661	3.14695e-05
ENSG00000196935.9	SRGAP1	chr12:64091378-chr12:64094932	3.91524	3.15536e-05
ENSG00000161813.22	LARP4	chr12:50401028-chr12:50412405	2.33053	3.16598e-05
ENSG00000198265.12	HELZ	chr17:67194042-chr17:67195419	4.02944	3.16598e-05
ENSG00000213401.10	MAGEA12	chrX:152733859-chrX:152735148	1.93838	3.17352e-05
ENSG00000177879.17	AP3S1	chr5:115842106-chr5:115866670	1.60167	3.17472e-05
ENSG00000172939.9	OXSR1	chr3:38190839-chr3:38198722	1.85953	3.19203e-05
ENSG00000134313.16	KIDINS220	chr2:8793987-chr2:8796771	2.80706	3.26979e-05
ENSG00000136381.13	IREB2	chr15:78466489-chr15:78470532	1.59742	3.27591e-05
ENSG00000240344.9	PPIL3	chr2:200881488-chr2:200885698	2.11571	3.28783e-05
ENSG00000164190.19	NIPBL	chr5:36961583-chr5:36962123	1.59042	3.31706e-05
ENSG00000198793.13	MTOR	chr1:11231434-chr1:11232436	1.69571	3.34229e-05
ENSG00000170776.22	AKAP13	chr15:85533880-chr15:85543772	4.13605	3.35452e-05
ENSG00000170776.22	AKAP13	chr15:85582107-chr15:85585702	2.8801	3.38597e-05
ENSG00000164597.15	COG5	chr7:107412632-chr7:107527237	1.64902	3.41741e-05
ENSG00000188130.14	MAPK12	chr22:50257660-chr22:50258243	1.67023	3.42255e-05
ENSG00000184634.16	MED12	chrX:71118853-chrX:71119373	4.20445	3.43405e-05
ENSG00000146247.14	PHIP	chr6:79077913-chr6:79078029	1.87174	3.44557e-05
ENSG00000126787.13	DLGAP5	chr14:55148684-chr14:55150799	-1.51252	3.44798e-05
ENSG00000198722.14	UNC13B	chr9:35259050-chr9:35295696	1.53729	3.4591e-05
ENSG00000001084.13	GCLC	chr6:53522527-chr6:53544496	1.64158	3.51127e-05
ENSG00000056586.16	RC3H2	chr9:122860131-chr9:122865349	1.70953	3.52569e-05
ENSG00000102786.15	INTS6	chr13:51383741-chr13:51387386	4.10451	3.59779e-05
ENSG00000253729.8	PRKDC	chr8:47935900-chr8:47936353	1.69999	3.6275e-05
ENSG00000005339.15	CREBBP	chr16:3810779-chr16:3850297	1.72093	3.66952e-05
ENSG00000149269.10	PAK1	chr11:77392541-chr11:77411774	3.12557	3.71007e-05
ENSG00000127603.31	MACF1	chr1:39385929-chr1:39387187	2.39874	3.7205e-05
ENSG00000285827.1	NA	chr11:118468844-chr11:118471662	2.09794	3.73788e-05
ENSG00000154380.17	ENAH	chr1:225514900-chr1:225519198	1.80688	3.74905e-05
ENSG00000080345.18	RIF1	chr2:151423042-chr2:151428784	1.67329	3.76121e-05
ENSG00000168807.16	SNTB2	chr16:69187746-chr16:69245602	3.97958	3.76686e-05
ENSG00000023839.12	ABCC2	chr10:99813144-chr10:99817064	2.49629	3.77424e-05
ENSG00000141699.11	RETREG3	chr17:42586891-chr17:42587834	1.69367	3.77596e-05
ENSG00000133657.16	ATP13A3	chr3:194459541-chr3:194459789	1.522	3.78379e-05
ENSG00000114867.22	EIF4G1	chr3:184314674-chr3:184317321	2.60586	3.79839e-05
ENSG00000101109.12	STK4	chr20:44972158-chr20:44978443	4.89111	3.80271e-05
ENSG00000172954.14	LCLAT1	chr2:30525755-chr2:30533116	1.72518	3.87356e-05
ENSG00000136478.8	TEX2	chr17:64154967-chr17:64160801	2.25282	3.91719e-05
ENSG00000197930.13	ERO1A	chr14:52658150-chr14:52663801	4.56182	3.92436e-05
ENSG00000131389.18	SLC6A6	chr3:14447816-chr3:14457950	2.47221	3.92962e-05
ENSG00000143514.17	TP53BP2	chr1:223814353-chr1:223821220	1.5526	3.958e-05
ENSG00000278311.5	GGNBP2	chr17:36586198-chr17:36586997	-1.77684	3.9853e-05
ENSG00000124486.14	USP9X	chrX:41144626-chrX:41148369	1.65197	4.01316e-05
ENSG00000006576.16	PHTF2	chr7:77901920-chr7:77908793	2.10033	4.03239e-05
ENSG00000109171.15	SLAIN2	chr4:48420443-chr4:48422011	1.61217	4.05871e-05
ENSG00000094916.16	CBX5	chr12:54252227-chr12:54257514	2.19707	4.07729e-05
ENSG00000011405.13	PIK3C2A	chr11:17150655-chr11:17155526	2.0403	4.09145e-05
ENSG00000141867.19	BRD4	chr19:15267551-chr19:15268905	1.60408	4.0988e-05
ENSG00000054523.19	KIF1B	chr1:10343287-chr1:10345845	4.15691	4.1599e-05
ENSG00000007516.14	BAIAP3	chr16:1338989-chr16:1339164	1.62936	4.19012e-05
ENSG00000092148.13	HECTD1	chr14:31135615-chr14:31136531	1.59826	4.19934e-05
ENSG00000110851.12	PRDM4	chr12:107760771-chr12:107760957	1.76728	4.20076e-05
ENSG00000182087.14	TMEM259	chr19:1013358-chr19:1014192	2.37307	4.20942e-05
ENSG00000167107.13	ACSF2	chr17:50462302-chr17:50462420	2.90308	4.21324e-05
ENSG00000204580.14	DDR1	chr6:30884710-chr6:30885625	5.2282	4.28864e-05
ENSG00000131323.16	TRAF3	chr14:102777675-chr14:102830334	1.94303	4.32385e-05
ENSG00000087053.20	MTMR2	chr11:95888261-chr11:95914242	1.56153	4.33266e-05
ENSG00000162139.10	NEU3	chr11:74994720-chr11:75005413	2.85311	4.33319e-05
ENSG00000064932.16	SBNO2	chr19:1127765-chr19:1147309	4.91266	4.33553e-05
ENSG00000148153.14	INIP	chr9:112689617-chr9:112694131	4.91271	4.33627e-05
ENSG00000075568.17	TMEM131	chr2:97927487-chr2:97995476	1.86562	4.35275e-05
ENSG00000145734.19	BDP1	chr5:71548745-chr5:71549420	1.69099	4.39306e-05
ENSG00000122299.12	ZC3H7A	chr16:11776909-chr16:11779166	1.5856	4.39306e-05
ENSG00000115966.17	ATF2	chr2:175136486-chr2:175151060	1.77619	4.40115e-05
ENSG00000113851.15	CRBN	chr3:3167793-chr3:3172776	3.21577	4.44862e-05
ENSG00000136448.13	NMT1	chr17:45098552-chr17:45102951	4.76904	4.45212e-05
ENSG00000153201.16	RANBP2	chr2:108730885-chr2:108731322	2.3692	4.45577e-05
ENSG00000169519.21	METTL15	chr11:28296931-chr11:28330396	1.58498	4.45577e-05
ENSG00000151012.13	SLC7A11	chr4:138185244-chr4:138214585	1.56347	4.46551e-05
ENSG00000278259.5	MYO19	chr17:36511455-chr17:36513429	5.3059	4.46869e-05
ENSG00000189091.13	SF3B3	chr16:70550678-chr16:70554446	4.23434	4.49118e-05
ENSG00000024048.11	UBR2	chr6:42640270-chr6:42641582	1.84087	4.50515e-05
ENSG00000169379.17	ARL13B	chr3:93995944-chr3:94003659	2.5636	4.54169e-05
ENSG00000107331.17	ABCA2	chr9:137012590-chr9:137012712	1.77349	4.54612e-05
ENSG00000122512.16	PMS2	chr7:5999275-chr7:6002453	1.51229	4.57019e-05
ENSG00000177879.17	AP3S1	chr5:115842106-chr5:115852979	-1.67829	4.67156e-05
ENSG00000170581.14	STAT2	chr12:56349261-chr12:56349426	3.00471	4.68901e-05
ENSG00000173575.22	CHD2	chr15:92953573-chr15:92955423	1.78821	4.73328e-05
ENSG00000162402.14	USP24	chr1:55129574-chr1:55132545	1.60646	4.74921e-05
ENSG00000118894.15	EEF2KMT	chr16:5093564-chr16:5095452	5.48717	4.75546e-05
ENSG00000091157.14	WDR7	chr18:56718159-chr18:56731383	4.25657	4.79521e-05
ENSG00000119285.11	HEATR1	chr1:236599624-chr1:236603160	1.64936	4.84969e-05
ENSG00000105173.14	CCNE1	chr19:29812152-chr19:29812689	1.67185	4.85632e-05
ENSG00000122545.20	SEPTIN7	chr7:35831496-chr7:35832798	2.22635	4.87302e-05
ENSG00000072195.15	SPEG	chr2:219482852-chr2:219483098	2.37215	4.89858e-05
ENSG00000177728.17	TMEM94	chr17:75486426-chr17:75489266	4.54095	4.90279e-05
ENSG00000205534.6	NA	chr16:29540563-chr16:29541269	4.34104	5.00278e-05
ENSG00000114120.14	SLC25A36	chr3:140956691-chr3:140959463	1.59639	5.0976e-05
ENSG00000272645.3	NA	chr1:223974046-chr1:223976880	1.64671	5.10558e-05
ENSG00000136813.15	ECPAS	chr9:111451555-chr9:111484116	4.11362	5.16301e-05
ENSG00000112159.12	MDN1	chr6:89803554-chr6:89819506	2.72956	5.1946e-05
ENSG00000142599.19	RERE	chr1:8557523-chr1:8614561	4.1023	5.2265e-05
ENSG00000183604.14	NA	chr16:30277428-chr16:30277597	2.67777	5.30272e-05
ENSG00000198315.11	ZKSCAN8	chr6:28149624-chr6:28151845	2.3058	5.35174e-05
ENSG00000152601.18	MBNL1	chr3:152300367-chr3:152414941	1.54195	5.40723e-05
ENSG00000172795.17	DCP2	chr5:112976986-chr5:112985835	1.92583	5.46037e-05
ENSG00000112249.14	ASCC3	chr6:100679752-chr6:100715462	2.34325	5.55172e-05
ENSG00000005810.19	MYCBP2	chr13:77189047-chr13:77190252	4.07919	5.55746e-05
ENSG00000158169.13	FANCC	chr9:95247516-chr9:95249127	1.62438	5.56918e-05
ENSG00000110395.7	CBL	chr11:119297481-chr11:119298358	1.67329	5.5721e-05
ENSG00000169925.17	BRD3	chr9:134051709-chr9:134052306	1.66576	5.64796e-05
ENSG00000147526.20	TACC1	chr8:38788819-chr8:38819522	4.21313	5.66471e-05
ENSG00000126746.18	ZNF384	chr12:6688226-chr12:6689368	2.18115	5.69846e-05
ENSG00000127603.31	MACF1	chr1:39388658-chr1:39422374	2.35725	5.75148e-05
ENSG00000163428.4	LRRC58	chr3:120335953-chr3:120348744	1.61719	5.76537e-05
ENSG00000126461.15	SCAF1	chr19:49642242-chr19:49645021	1.8171	5.77045e-05
ENSG00000089159.17	PXN	chr12:120224377-chr12:120226353	4.10336	5.81799e-05
ENSG00000164327.13	RICTOR	chr5:38991075-chr5:38996819	2.88912	5.8215e-05
ENSG00000119314.16	PTBP3	chr9:112251103-chr9:112252678	1.56504	5.83635e-05
ENSG00000085224.23	ATRX	chrX:77698629-chrX:77717131	1.99043	5.8587e-05
ENSG00000170832.13	USP32	chr17:60252442-chr17:60255175	1.55291	5.90212e-05
ENSG00000163374.20	YY1AP1	chr1:155670464-chr1:155672560	1.93806	5.90547e-05
ENSG00000112159.12	MDN1	chr6:89727955-chr6:89728931	1.90298	5.91731e-05
ENSG00000059378.13	PARP12	chr7:140057153-chr7:140057899	2.20768	5.95521e-05
ENSG00000112249.14	ASCC3	chr6:100646769-chr6:100647226	2.75295	5.98517e-05
ENSG00000147996.17	ZNG1E	chr9:65731867-chr9:65732993	-2.25667	6.01938e-05
ENSG00000255339.6	NA	chr10:100506420-chr10:100507425	1.78839	6.05899e-05
ENSG00000198265.12	HELZ	chr17:67188616-chr17:67189589	3.94948	6.09096e-05
ENSG00000241973.11	PI4KA	chr22:20796314-chr22:20798584	1.59832	6.17608e-05
ENSG00000005810.19	MYCBP2	chr13:77181922-chr13:77185103	2.81958	6.21503e-05
ENSG00000155096.15	AZIN1	chr8:102850144-chr8:102858013	1.58727	6.22581e-05
ENSG00000160360.13	GPSM1	chr9:136327763-chr9:136334447	1.75256	6.2445e-05
ENSG00000038427.16	VCAN	chr5:83512396-chr5:83519349	4.12492	6.2998e-05
ENSG00000116698.21	SMG7	chr1:183528027-chr1:183528892	1.87211	6.37096e-05
ENSG00000074181.9	NOTCH3	chr19:15179496-chr19:15180072	2.40287	6.37821e-05
ENSG00000023287.13	RB1CC1	chr8:52674274-chr8:52676369	1.60128	6.38868e-05
ENSG00000147459.18	DOCK5	chr8:25390287-chr8:25391896	4.06777	6.39181e-05
ENSG00000163964.18	PIGX	chr3:196722556-chr3:196727923	1.70143	6.4118e-05
ENSG00000109920.13	FNBP4	chr11:47731561-chr11:47732537	1.96325	6.46573e-05
ENSG00000114439.19	BBX	chr3:107526398-chr3:107645836	1.6855	6.47558e-05
ENSG00000163006.12	CCDC138	chr2:108786915-chr2:108788032	1.54864	6.49308e-05
ENSG00000172927.8	MYEOV	chr11:69294576-chr11:69341510	-1.68753	6.49308e-05
ENSG00000142687.18	KIAA0319L	chr1:35507135-chr1:35554350	2.18945	6.58841e-05
ENSG00000123066.9	MED13L	chr12:116111512-chr12:116237468	2.15573	6.67295e-05
ENSG00000120008.16	WDR11	chr10:120890009-chr10:120900029	2.39914	6.70094e-05
ENSG00000130939.20	UBE4B	chr1:10095596-chr1:10101108	2.185	6.71815e-05
ENSG00000151914.21	DST	chr6:56553655-chr6:56555345	4.07259	6.7457e-05
ENSG00000134987.12	WDR36	chr5:111098839-chr5:111100589	1.68486	6.75558e-05
ENSG00000179387.10	ELMOD2	chr4:140524280-chr4:140525420	2.2742	6.83344e-05
ENSG00000160767.21	ENTREP3	chr1:155250821-chr1:155251095	-1.58943	6.8991e-05
ENSG00000187079.20	TEAD1	chr11:12883125-chr11:12901940	1.82675	6.93759e-05
ENSG00000085832.17	EPS15	chr1:51471737-chr1:51472859	1.98181	6.99433e-05
ENSG00000187017.17	ESPN	chr1:6448117-chr1:6448641	-2.19266	7.08429e-05
ENSG00000099917.17	MED15	chr22:20564688-chr22:20566467	1.60144	7.11758e-05
ENSG00000134072.11	CAMK1	chr3:9763213-chr3:9767667	1.55189	7.14626e-05
ENSG00000068650.19	ATP11A	chr13:112836251-chr13:112842276	1.68025	7.22355e-05
ENSG00000205726.15	ITSN1	chr21:33755397-chr21:33761923	1.61082	7.26187e-05
ENSG00000151240.17	DIP2C	chr10:364582-chr10:366275	2.6983	7.33626e-05
ENSG00000062725.10	APPBP2	chr17:60494617-chr17:60500399	1.71361	7.39038e-05
ENSG00000091656.19	ZFHX4	chr8:76681620-chr8:76704043	4.08089	7.52319e-05
ENSG00000103995.14	CEP152	chr15:48805656-chr15:48810961	2.64898	7.55109e-05
ENSG00000103064.15	SLC7A6	chr16:68266721-chr16:68274691	2.75604	7.5785e-05
ENSG00000033800.14	PIAS1	chr15:68142337-chr15:68145816	1.70291	7.68885e-05
ENSG00000270231.4	NBPF8	chr1:120439690-chr1:120440742	1.56999	7.74245e-05
ENSG00000128908.17	INO80	chr15:41095668-chr15:41095759	2.0601	7.74635e-05
ENSG00000171100.15	MTM1	chrX:150649901-chrX:150657821	1.91368	7.77228e-05
ENSG00000104517.13	UBR5	chr8:102360665-chr8:102361125	1.5137	7.77499e-05
ENSG00000159023.22	EPB41	chr1:28887210-chr1:28987448	4.20425	7.84558e-05
ENSG00000173821.19	RNF213	chr17:80291827-chr17:80294720	4.21474	7.8787e-05
ENSG00000075826.17	SEC31B	chr10:100490322-chr10:100490706	2.97849	7.91151e-05
ENSG00000162408.11	NOL9	chr1:6545180-chr1:6549571	1.66381	7.92547e-05
ENSG00000117036.12	ETV3	chr1:157134227-chr1:157135471	2.41552	7.97551e-05
ENSG00000070159.14	PTPN3	chr9:109410415-chr9:109420424	1.76962	7.98481e-05
ENSG00000115760.14	BIRC6	chr2:32505205-chr2:32507980	3.95376	7.9853e-05
ENSG00000023287.13	RB1CC1	chr8:52668191-chr8:52673845	1.69191	7.99068e-05
ENSG00000068878.15	PSME4	chr2:53922584-chr2:53923049	1.51899	8.04758e-05
ENSG00000101040.19	ZMYND8	chr20:47276795-chr20:47282102	1.66246	8.06128e-05
ENSG00000167193.8	CRK	chr17:1423650-chr17:1436790	5.01141	8.082e-05
ENSG00000140694.17	PARN	chr16:14606526-chr16:14608281	5.2819	8.12864e-05
ENSG00000012983.12	MAP4K5	chr14:50425977-chr14:50429192	2.41229	8.12864e-05
ENSG00000080345.18	RIF1	chr2:151411338-chr2:151414823	1.90549	8.20012e-05
ENSG00000072042.13	RDH11	chr14:67692593-chr14:67692973	5.02398	8.23185e-05
ENSG00000102384.14	CENPI	chrX:101098539-chrX:101101058	4.01943	8.23257e-05
ENSG00000164050.13	PLXNB1	chr3:48421384-chr3:48421674	1.72975	8.23257e-05
ENSG00000137770.14	CTDSPL2	chr15:44459200-chr15:44484224	4.67194	8.30145e-05
ENSG00000086758.16	HUWE1	chrX:53625258-chrX:53627410	1.59527	8.43926e-05
ENSG00000113048.17	MRPS27	chr5:72223916-chr5:72226057	2.05447	8.44162e-05
ENSG00000110497.15	AMBRA1	chr11:46548500-chr11:46593828	2.42465	8.4765e-05
ENSG00000161813.22	LARP4	chr12:50427909-chr12:50428935	1.75829	8.51174e-05
ENSG00000074657.14	ZNF532	chr18:58865579-chr18:58918271	4.06713	8.52284e-05
ENSG00000110906.13	KCTD10	chr12:109456313-chr12:109457630	1.80449	8.54923e-05
ENSG00000102531.16	FNDC3A	chr13:49145935-chr13:49167244	2.14605	8.69114e-05
ENSG00000183010.17	PYCR1	chr17:81933376-chr17:81934926	2.08739	8.73514e-05
ENSG00000122642.11	FKBP9	chr7:33002839-chr7:33005175	3.04362	8.76428e-05
ENSG00000111371.16	SLC38A1	chr12:46243314-chr12:46268865	2.21291	8.87549e-05
ENSG00000112249.14	ASCC3	chr6:100848707-chr6:100864064	2.29697	8.88351e-05
ENSG00000101639.18	CEP192	chr18:13040956-chr18:13042204	4.18745	8.89397e-05
ENSG00000085832.17	EPS15	chr1:51461150-chr1:51463673	2.50615	8.89679e-05
ENSG00000172262.12	ZNF131	chr5:43161931-chr5:43173318	1.77783	8.89679e-05
ENSG00000048028.11	USP28	chr11:113829345-chr11:113830867	2.76148	8.96882e-05
ENSG00000112159.12	MDN1	chr6:89700294-chr6:89700646	1.74958	8.96975e-05
ENSG00000005810.19	MYCBP2	chr13:77146217-chr13:77150734	2.12086	8.98896e-05
ENSG00000086758.16	HUWE1	chrX:53562244-chrX:53563746	2.91901	9.06585e-05
ENSG00000153317.15	ASAP1	chr8:130214701-chr8:130236922	1.58568	9.10405e-05
ENSG00000064300.9	NGFR	chr17:49495483-chr17:49502063	4.17327	9.12077e-05
ENSG00000143079.15	CTTNBP2NL	chr1:112416264-chr1:112448942	4.33903	9.35949e-05
ENSG00000205534.6	NA	chr16:29536182-chr16:29537279	2.12372	9.41362e-05
ENSG00000152332.16	UHMK1	chr1:162498268-chr1:162499955	1.64029	9.44028e-05
ENSG00000102595.20	UGGT2	chr13:96031971-chr13:96053155	1.88959	9.47189e-05
ENSG00000145734.19	BDP1	chr5:71549606-chr5:71553116	1.62863	9.55578e-05
ENSG00000162521.19	RBBP4	chr1:32651322-chr1:32651914	1.86512	9.61876e-05
ENSG00000070961.16	ATP2B1	chr12:89642355-chr12:89655679	1.62836	9.62778e-05
ENSG00000140575.13	IQGAP1	chr15:90440615-chr15:90441506	1.61612	9.73749e-05
ENSG00000127946.17	HIP1	chr7:75592112-chr7:75592372	2.25179	9.75422e-05
ENSG00000206077.14	ZDHHC11B	chr5:755099-chr5:755966	1.80279	9.76133e-05
ENSG00000196323.14	ZBTB44	chr11:130261929-chr11:130314375	1.8907	9.83559e-05
ENSG00000127603.31	MACF1	chr1:39361001-chr1:39361360	2.71655	9.92728e-05
ENSG00000136381.13	IREB2	chr15:78473381-chr15:78476188	1.85461	9.94251e-05
ENSG00000197969.14	VPS13A	chr9:77340550-chr9:77344153	3.9356	9.96748e-05
ENSG00000134250.20	NOTCH2	chr1:119987082-chr1:119996997	4.03653	9.97699e-05
ENSG00000197386.14	HTT	chr4:3127604-chr4:3129924	2.46452	0.000100022
ENSG00000182670.13	TTC3	chr21:37087401-chr21:37087833	1.80641	0.000100142
ENSG00000188994.13	ZNF292	chr6:87155759-chr6:87215903	1.80107	0.000100783
ENSG00000185728.17	YTHDF3	chr8:63169411-chr8:63175331	1.85823	0.000101268
ENSG00000138778.13	CENPE	chr4:103196252-chr4:103196759	2.16211	0.000101513
ENSG00000031823.14	RANBP3	chr19:5933479-chr19:5978061	1.94402	0.000102086
ENSG00000116539.14	ASH1L	chr1:155482449-chr1:155521100	2.77541	0.000103661
ENSG00000151779.13	NBAS	chr2:15467407-chr2:15467664	2.9672	0.000103961
ENSG00000177200.18	CHD9	chr16:53231784-chr16:53235185	4.16446	0.00010397
ENSG00000083896.13	YTHDC1	chr4:68318729-chr4:68318826	2.10066	0.000104046
ENSG00000112851.15	ERBIN	chr5:65926806-chr5:65988635	2.48506	0.000104148
ENSG00000006194.10	ZNF263	chr16:3284205-chr16:3286023	2.00825	0.000104497
ENSG00000121210.16	TMEM131L	chr4:153467281-chr4:153473845	3.94303	0.00010613
ENSG00000204351.12	SKIC2	chr6:31961386-chr6:31961547	5.17429	0.000106214
ENSG00000116497.18	S100PBP	chr1:32817689-chr1:32825313	2.74549	0.000106857
ENSG00000173064.14	HECTD4	chr12:112247550-chr12:112248067	3.95313	0.000107343
ENSG00000151893.15	CACUL1	chr10:118707587-chr10:118729295	1.98927	0.000108464
ENSG00000198420.10	TCAF1	chr7:143876622-chr7:143901961	1.85454	0.00010861
ENSG00000176225.15	RTTN	chr18:70060042-chr18:70065829	4.15633	0.000108755
ENSG00000106290.15	TAF6	chr7:100114268-chr7:100118880	2.24568	0.000108822
ENSG00000256525.8	POLG2	chr17:64482234-chr17:64482919	-1.58524	0.000109517
ENSG00000142599.19	RERE	chr1:8364255-chr1:8364746	1.53257	0.000109531
ENSG00000107554.17	DNMBP	chr10:99957205-chr10:99969115	1.70747	0.000109756
ENSG00000100503.26	NIN	chr14:50771468-chr14:50772301	2.17937	0.000111055
ENSG00000113360.17	DROSHA	chr5:31531525-chr5:31531990	1.7857	0.000111328
ENSG00000139116.19	KIF21A	chr12:39367164-chr12:39367883	1.54941	0.000111522
ENSG00000183814.16	LIN9	chr1:226301205-chr1:226309109	1.5313	0.000111831
ENSG00000142599.19	RERE	chr1:8422807-chr1:8465925	2.76711	0.000112403
ENSG00000065613.15	SLK	chr10:103990839-chr10:103992598	1.94509	0.000112808
ENSG00000101413.12	RPRD1B	chr20:38048481-chr20:38057532	1.99344	0.00011305
ENSG00000158555.15	GDPD5	chr11:75479488-chr11:75490237	2.03754	0.000113968
ENSG00000083642.19	PDS5B	chr13:32667844-chr13:32673216	2.32272	0.000114298
ENSG00000272556.2	NA	chr7:45773673-chr7:45774760	3.16949	0.000114326
ENSG00000013573.17	DDX11	chr12:31090094-chr12:31091719	4.67465	0.000114375
ENSG00000157992.12	KRTCAP3	chr2:27444061-chr2:27444189	-3.55497	0.000114575
ENSG00000187079.20	TEAD1	chr11:12879842-chr11:12881005	1.77986	0.000114847
ENSG00000165671.21	NSD1	chr5:177133952-chr5:177135087	2.15212	0.000115549
ENSG00000185621.11	LMLN	chr3:197974474-chr3:197975042	2.74858	0.000115549
ENSG00000122203.15	KIAA1191	chr5:176361562-chr5:176361602	-1.97373	0.000116791
ENSG00000066084.13	DIP2B	chr12:50686682-chr12:50691049	2.71788	0.000116798
ENSG00000110768.12	GTF2H1	chr11:18341607-chr11:18347588	4.78359	0.000116996
ENSG00000130023.16	ERMARD	chr6:169756439-chr6:169756719	2.10558	0.00011803
ENSG00000072864.16	NDE1	chr16:15650294-chr16:15664736	2.22123	0.00011826
ENSG00000143748.18	NVL	chr1:224300663-chr1:224303723	1.72493	0.000118562
ENSG00000146830.11	GIGYF1	chr7:100684157-chr7:100684237	1.90943	0.000118757
ENSG00000099290.17	WASHC2A	chr10:50085558-chr10:50087275	1.70503	0.000118846
ENSG00000134709.12	HOOK1	chr1:59840391-chr1:59843432	1.73706	0.000119117
ENSG00000089916.18	GPATCH2L	chr14:76195972-chr14:76201691	3.86974	0.000119404
ENSG00000160796.18	NBEAL2	chr3:46991946-chr3:46993937	1.50267	0.000119404
ENSG00000076108.12	BAZ2A	chr12:56617532-chr12:56630125	1.78443	0.000119581
ENSG00000152242.11	ARK2N	chr18:46216595-chr18:46253697	4.20412	0.000119583
ENSG00000111696.12	NT5DC3	chr12:103778081-chr12:103780300	1.58757	0.000120269
ENSG00000127481.15	UBR4	chr1:19201815-chr1:19210073	2.13805	0.000120519
ENSG00000120029.13	ARMH3	chr10:102025248-chr10:102029638	3.0891	0.000122935
ENSG00000197756.10	RPL37A	chr2:216500031-chr2:216520714	2.16762	0.000123356
ENSG00000196935.9	SRGAP1	chr12:64126157-chr12:64127590	1.65225	0.000123356
ENSG00000047188.16	YTHDC2	chr5:113556134-chr5:113561080	2.04129	0.000124901
ENSG00000144369.13	FAM171B	chr2:186740461-chr2:186743483	2.77423	0.000124943
ENSG00000144233.11	AMMECR1L	chr2:127865205-chr2:127866900	2.08615	0.000125371
ENSG00000116704.8	SLC35D1	chr1:67052989-chr1:67053811	2.45212	0.00012615
ENSG00000266028.8	SRGAP2	chr1:206406574-chr1:206415889	2.44497	0.000126211
ENSG00000152642.11	GPD1L	chr3:32106758-chr3:32128076	2.20352	0.000126233
ENSG00000140632.17	GLYR1	chr16:4811802-chr16:4811889	4.14786	0.000126389
ENSG00000065308.5	TRAM2	chr6:52535846-chr6:52576796	1.68815	0.000126987
ENSG00000112249.14	ASCC3	chr6:100662536-chr6:100679618	2.02596	0.000127369
ENSG00000204394.13	VARS1	chr6:31791971-chr6:31792217	6.54119	0.000127489
ENSG00000177707.11	NECTIN3	chr3:111145037-chr3:111147403	2.9676	0.000128208
ENSG00000116698.21	SMG7	chr1:183512868-chr1:183515874	1.60399	0.000128241
ENSG00000196935.9	SRGAP1	chr12:64111986-chr12:64115814	1.91653	0.000129922
ENSG00000065457.11	ADAT1	chr16:75618640-chr16:75620266	2.78449	0.000131118
ENSG00000172939.9	OXSR1	chr3:38198863-chr3:38216096	1.67251	0.000131168
ENSG00000138802.11	SEC24B	chr4:109481781-chr4:109491327	1.98383	0.00013184
ENSG00000143207.21	COP1	chr1:176184692-chr1:176206572	1.6264	0.000132106
ENSG00000171109.19	MFN1	chr3:179378443-chr3:179378585	1.57751	0.000132448
ENSG00000157106.17	SMG1	chr16:18858290-chr16:18859022	3.96303	0.000132996
ENSG00000168137.19	SETD5	chr3:9433950-chr3:9434334	1.52457	0.000133811
ENSG00000075568.17	TMEM131	chr2:97908698-chr2:97927426	1.68837	0.000134116
ENSG00000198146.4	ZNF770	chr15:34987673-chr15:34988116	1.56235	0.000134224
ENSG00000183735.11	TBK1	chr12:64460329-chr12:64464334	2.38623	0.000135885
ENSG00000143376.14	SNX27	chr1:151612512-chr1:151638888	1.94643	0.000137284
ENSG00000101752.12	MIB1	chr18:21778169-chr18:21779481	1.61291	0.00013733
ENSG00000095564.14	BTAF1	chr10:91924090-chr10:91935657	2.19104	0.000139386
ENSG00000143702.16	CEP170	chr1:243172846-chr1:243185779	2.18841	0.000139873
ENSG00000160551.12	TAOK1	chr17:29530619-chr17:29534118	1.68755	0.000140751
ENSG00000003989.18	SLC7A2	chr8:17554699-chr8:17558295	3.99856	0.000140978
ENSG00000111670.16	GNPTAB	chr12:101790057-chr12:101796677	1.99153	0.000141634
ENSG00000135049.16	AGTPBP1	chr9:85655320-chr9:85657435	1.61995	0.000141817
ENSG00000181827.16	RFX7	chr15:56098376-chr15:56101359	2.01178	0.000142153
ENSG00000188343.13	CIBAR1	chr8:93706740-chr8:93709771	4.5141	0.000142206
ENSG00000168610.16	STAT3	chr17:42329776-chr17:42331472	1.77029	0.00014318
ENSG00000110429.14	FBXO3	chr11:33742084-chr11:33747130	2.16752	0.000143539
ENSG00000186281.12	GPAT2	chr2:96023440-chr2:96023923	-1.54308	0.000144697
ENSG00000278259.5	MYO19	chr17:36504020-chr17:36505297	5.13219	0.000144767
ENSG00000104960.15	NA	chr19:49859097-chr19:49859206	1.79515	0.000146178
ENSG00000075151.23	EIF4G3	chr1:20904971-chr1:20941491	1.65727	0.00014618
ENSG00000188419.14	CHM	chrX:85900709-chrX:85901084	2.2597	0.000146463
ENSG00000154845.16	PPP4R1	chr18:9595153-chr18:9614226	2.29053	0.000146501
ENSG00000143442.22	POGZ	chr1:151408240-chr1:151408409	1.77576	0.000147451
ENSG00000198315.11	ZKSCAN8	chr6:28148824-chr6:28149483	2.59324	0.00014836
ENSG00000135829.17	DHX9	chr1:182839456-chr1:182852233	1.70108	0.000149048
ENSG00000112159.12	MDN1	chr6:89699727-chr6:89700063	1.70495	0.00014905
ENSG00000090905.19	TNRC6A	chr16:24791817-chr16:24794544	2.0603	0.000149416
ENSG00000114745.14	GORASP1	chr3:39101102-chr3:39102678	2.24198	0.000149431
ENSG00000085224.23	ATRX	chrX:77693937-chrX:77696577	1.67276	0.00015002
ENSG00000188786.10	MTF1	chr1:37857709-chr1:37859531	3.90976	0.000150545
ENSG00000135439.12	AGAP2	chr12:57735427-chr12:57741912	1.5173	0.000150642
ENSG00000127481.15	UBR4	chr1:19185286-chr1:19186540	1.82855	0.000151035
ENSG00000163125.16	RPRD2	chr1:150364919-chr1:150417596	2.48917	0.000151287
ENSG00000102710.20	SUPT20H	chr13:37047936-chr13:37051488	1.88701	0.000152013
ENSG00000133789.15	SWAP70	chr11:9713639-chr11:9724658	4.01483	0.000152244
ENSG00000204394.13	VARS1	chr6:31777662-chr6:31778967	-1.93457	0.000152423
ENSG00000143322.21	ABL2	chr1:179115030-chr1:179117332	3.89725	0.000152844
ENSG00000011028.14	MRC2	chr17:62627920-chr17:62664548	1.78635	0.000153558
ENSG00000123066.9	MED13L	chr12:116096752-chr12:116111428	4.18365	0.000153716
ENSG00000136731.13	UGGT1	chr2:128109746-chr2:128113084	2.20088	0.000155183
ENSG00000099956.20	SMARCB1	chr22:23825415-chr22:23833572	-1.8073	0.000155469
ENSG00000278540.5	ACACA	chr17:37277114-chr17:37277896	1.63569	0.000156213
ENSG00000174231.17	PRPF8	chr17:1675339-chr17:1675620	1.55019	0.000157938
ENSG00000214160.10	ALG3	chr3:184243630-chr3:184244601	2.05354	0.000159152
ENSG00000145734.19	BDP1	chr5:71542265-chr5:71544357	1.51214	0.000159466
ENSG00000181827.16	RFX7	chr15:56144483-chr15:56179270	1.99838	0.00016055
ENSG00000080603.17	SRCAP	chr16:30698461-chr16:30699908	1.95623	0.000160574
ENSG00000171467.16	ZNF318	chr6:43342879-chr6:43348324	2.22276	0.000160575
ENSG00000127481.15	UBR4	chr1:19193557-chr1:19197141	2.10831	0.000161549
ENSG00000196586.16	MYO6	chr6:75822851-chr6:75828540	1.57889	0.000162677
ENSG00000156162.16	DPY19L4	chr8:94739790-chr8:94756036	1.58128	0.000163532
ENSG00000264772.6	NA	chr17:7581066-chr17:7581378	1.65099	0.000164288
ENSG00000083642.19	PDS5B	chr13:32673356-chr13:32675844	2.69453	0.000164707
ENSG00000103429.11	BFAR	chr16:14649973-chr16:14655066	5.23895	0.000165266
ENSG00000169180.12	XPO6	chr16:28181031-chr16:28211366	4.54714	0.000165267
ENSG00000100815.12	TRIP11	chr14:92021831-chr14:92025310	2.46092	0.000166378
ENSG00000139697.14	SBNO1	chr12:123345570-chr12:123348029	1.56814	0.000166657
ENSG00000134987.12	WDR36	chr5:111097179-chr5:111098722	1.74942	0.000167723
ENSG00000036054.13	TBC1D23	chr3:100290701-chr3:100295087	1.95228	0.000169327
ENSG00000114120.14	SLC25A36	chr3:140963227-chr3:140970927	1.53363	0.000169446
ENSG00000163872.16	YEATS2	chr3:183718592-chr3:183721891	1.54225	0.000172131
ENSG00000100330.16	MTMR3	chr22:29998857-chr22:30002880	1.80064	0.000175258
ENSG00000162402.14	USP24	chr1:55125758-chr1:55129477	1.5018	0.000175699
ENSG00000132294.15	EFR3A	chr8:131987702-chr8:131996406	1.5997	0.000177006
ENSG00000033178.13	UBA6	chr4:67682213-chr4:67696645	1.61475	0.000177069
ENSG00000144959.11	NCEH1	chr3:172636087-chr3:172645623	3.98723	0.000177723
ENSG00000140463.14	BBS4	chr15:72731457-chr15:72731555	2.32706	0.000177896
ENSG00000056586.16	RC3H2	chr9:122879873-chr9:122879993	1.86132	0.000184694
ENSG00000139116.19	KIF21A	chr12:39320013-chr12:39322668	1.5419	0.00018503
ENSG00000116747.13	RO60	chr1:193069634-chr1:193075820	1.80121	0.000185375
ENSG00000159256.13	MORC3	chr21:36320303-chr21:36333646	2.67574	0.000185455
ENSG00000164951.16	PDP1	chr8:93917079-chr8:93917911	1.71917	0.000185879
ENSG00000198399.15	ITSN2	chr2:24248750-chr2:24248837	2.21437	0.000187006
ENSG00000127603.31	MACF1	chr1:39285390-chr1:39285604	2.64543	0.000187166
ENSG00000127914.19	AKAP9	chr7:92023009-chr7:92029895	1.65107	0.00018754
ENSG00000123159.16	GIPC1	chr19:14483006-chr19:14496037	1.71761	0.000188395
ENSG00000177707.11	NECTIN3	chr3:111192413-chr3:111193200	2.23924	0.000189381
ENSG00000061987.16	MON2	chr12:62545008-chr12:62546897	2.73506	0.000190145
ENSG00000103995.14	CEP152	chr15:48781359-chr15:48782139	2.14706	0.000190476
ENSG00000185344.15	ATP6V0A2	chr12:123737271-chr12:123743785	2.11108	0.000191836
ENSG00000197122.12	SRC	chr20:37382786-chr20:37384150	1.74738	0.00019324
ENSG00000188419.14	CHM	chrX:86027557-chrX:86047484	2.47467	0.000194652
ENSG00000136699.20	SMPD4	chr2:130154482-chr2:130155096	4.70268	0.000194792
ENSG00000165733.8	BMS1	chr10:42817494-chr10:42820196	3.93641	0.000198442
ENSG00000132952.12	USPL1	chr13:30618056-chr13:30621073	2.2042	0.000201602
ENSG00000127481.15	UBR4	chr1:19148626-chr1:19150577	1.62977	0.000203782
ENSG00000056586.16	RC3H2	chr9:122865657-chr9:122877471	1.50328	0.000204052
ENSG00000158006.14	PAFAH2	chr1:25982477-chr1:25983946	1.86118	0.000204401
ENSG00000153187.20	HNRNPU	chr1:244854503-chr1:244855424	3.08063	0.000205022
ENSG00000060237.19	WNK1	chr12:878361-chr12:879573	2.31243	0.000205553
ENSG00000112159.12	MDN1	chr6:89718627-chr6:89718767	1.51267	0.000205813
ENSG00000185404.17	SP140L	chr2:230401443-chr2:230401664	4.44857	0.000205972
ENSG00000214193.11	SH3D21	chr1:36309590-chr1:36319071	2.55391	0.000208554
ENSG00000005810.19	MYCBP2	chr13:77194244-chr13:77205256	1.58831	0.00021043
ENSG00000108389.10	MTMR4	chr17:58508841-chr17:58511429	1.59645	0.000211435
ENSG00000154310.17	TNIK	chr3:171101633-chr3:171107183	2.35071	0.000212048
ENSG00000170522.10	ELOVL6	chr4:110105628-chr4:110198247	1.81845	0.000212311
ENSG00000127481.15	UBR4	chr1:19186657-chr1:19187164	2.0798	0.000213011
ENSG00000177485.7	ZBTB33	chrX:120250977-chrX:120253414	1.86218	0.000213089
ENSG00000167548.17	KMT2D	chr12:49043428-chr12:49043635	1.71908	0.000213163
ENSG00000055483.19	USP36	chr17:78838750-chr17:78840736	1.62813	0.000213188
ENSG00000166747.13	AP1G1	chr16:71765584-chr16:71769623	1.70523	0.000213888
ENSG00000092439.16	TRPM7	chr15:50619798-chr15:50624166	2.09622	0.000217629
ENSG00000070018.9	LRP6	chr12:12164562-chr12:12165079	2.44106	0.000220273
ENSG00000151612.18	ZNF827	chr4:145765738-chr4:145774506	2.28734	0.000220734
ENSG00000101745.17	ANKRD12	chr18:9258931-chr18:9263790	1.58022	0.00022118
ENSG00000127511.10	SIN3B	chr19:16862559-chr19:16863680	1.54529	0.00022118
ENSG00000139354.11	GAS2L3	chr12:100600550-chr12:100601638	1.61634	0.00022118
ENSG00000140632.17	GLYR1	chr16:4832912-chr16:4845074	2.15633	0.000222985
ENSG00000159023.22	EPB41	chr1:29033245-chr1:29035826	1.7639	0.000223273
ENSG00000137955.16	RABGGTB	chr1:75787604-chr1:75789159	1.54663	0.000223981
ENSG00000198589.14	LRBA	chr4:150929065-chr4:151014427	2.55296	0.000224972
ENSG00000135119.15	RNFT2	chr12:116738370-chr12:116740345	1.85967	0.000226358
ENSG00000006468.14	ETV1	chr7:13986685-chr7:13988086	1.59392	0.000227719
ENSG00000175054.16	ATR	chr3:142561421-chr3:142562232	4.01573	0.00022891
ENSG00000146263.12	MMS22L	chr6:97269992-chr6:97272704	2.11271	0.00022926
ENSG00000126883.17	NUP214	chr9:131129477-chr9:131130766	1.73956	0.000229937
ENSG00000127603.31	MACF1	chr1:39282374-chr1:39283189	3.82719	0.000230263
ENSG00000141252.21	VPS53	chr17:661895-chr17:697418	1.90093	0.000230289
ENSG00000076201.16	PTPN23	chr3:47396217-chr3:47405005	2.26694	0.000232829
ENSG00000112159.12	MDN1	chr6:89719225-chr6:89722955	1.93538	0.000232915
ENSG00000065526.12	SPEN	chr1:15876678-chr1:15909321	2.4589	0.000233375
ENSG00000116641.18	DOCK7	chr1:62583254-chr1:62586507	1.8248	0.000233506
ENSG00000147162.14	OGT	chrX:71544635-chrX:71547907	2.275	0.000233986
ENSG00000075568.17	TMEM131	chr2:97859427-chr2:97888052	1.5727	0.000234826
ENSG00000110497.15	AMBRA1	chr11:46543398-chr11:46543975	1.55237	0.000238517
ENSG00000115145.10	STAM2	chr2:152148300-chr2:152150145	1.59771	0.000238517
ENSG00000110395.7	CBL	chr11:119232695-chr11:119271735	1.63432	0.000238918
ENSG00000141378.15	PTRH2	chr17:59700189-chr17:59707371	2.70364	0.000240043
ENSG00000151693.11	ASAP2	chr2:9344800-chr2:9350808	1.95503	0.000240107
ENSG00000121741.17	ZMYM2	chr13:20051598-chr13:20052277	1.62012	0.000242811
ENSG00000129003.19	VPS13C	chr15:61991094-chr15:61991673	2.22087	0.000243704
ENSG00000147133.17	TAF1	chrX:71375286-chrX:71376950	2.2066	0.000243773
ENSG00000162688.17	AGL	chr1:99870581-chr1:99870758	2.23132	0.000243914
ENSG00000177200.18	CHD9	chr16:53291767-chr16:53292833	2.14018	0.000244331
ENSG00000086758.16	HUWE1	chrX:53626034-chrX:53627410	1.5059	0.000245243
ENSG00000160551.12	TAOK1	chr17:29495727-chr17:29498318	1.63611	0.000245336
ENSG00000078269.15	SYNJ2	chr6:157982088-chr6:158017204	2.77705	0.000245912
ENSG00000109686.19	SH3D19	chr4:151179397-chr4:151187423	2.9161	0.000246574
ENSG00000133961.21	NUMB	chr14:73316422-chr14:73323130	4.28264	0.000249867
ENSG00000138835.22	RGS3	chr9:113529264-chr9:113536796	1.63963	0.000251154
ENSG00000181744.9	DIPK2A	chr3:143985846-chr3:143989510	2.39026	0.000251163
ENSG00000162688.17	AGL	chr1:99851124-chr1:99861503	2.90334	0.000251308
ENSG00000162522.11	NHSL3	chr1:32754180-chr1:32767787	1.83418	0.000251308
ENSG00000128908.17	INO80	chr15:41096353-chr15:41115973	1.58065	0.000253369
ENSG00000176658.17	MYO1D	chr17:32780784-chr17:32876778	2.10844	0.000253667
ENSG00000006062.18	MAP3K14	chr17:45290765-chr17:45316960	3.9367	0.000253929
ENSG00000144357.18	UBR3	chr2:170015366-chr2:170029346	2.36307	0.000254289
ENSG00000107263.19	RAPGEF1	chr9:131643417-chr9:131650810	1.97344	0.000255744
ENSG00000184677.18	ZBTB40	chr1:22502441-chr1:22506049	1.87406	0.000256787
ENSG00000108506.13	INTS2	chr17:61926662-chr17:61927654	2.74516	0.000257244
ENSG00000143633.13	FSAF1	chr1:231229209-chr1:231238857	4.91643	0.000257587
ENSG00000163939.18	PBRM1	chr3:52678597-chr3:52679574	1.55217	0.000258246
ENSG00000133789.15	SWAP70	chr11:9694286-chr11:9713466	2.70961	0.00025886
ENSG00000168827.15	GFM1	chr3:158684668-chr3:158691139	2.10793	0.00025917
ENSG00000144233.11	AMMECR1L	chr2:127870928-chr2:127871249	2.30536	0.000259213
ENSG00000198730.9	CTR9	chr11:10751457-chr11:10752672	1.50016	0.000259442
ENSG00000006576.16	PHTF2	chr7:77940302-chr7:77940528	1.91032	0.000260965
ENSG00000106244.13	PDAP1	chr7:99403525-chr7:99404862	-1.7204	0.000261069
ENSG00000173960.14	UBXN2A	chr2:23977075-chr2:23982896	4.54852	0.000262521
ENSG00000168781.22	PPIP5K1	chr15:43581954-chr15:43582095	1.78585	0.000265199
ENSG00000011405.13	PIK3C2A	chr11:17118739-chr11:17119220	1.86207	0.000265946
ENSG00000214063.11	TSPAN4	chr11:842915-chr11:850288	1.86863	0.000267543
ENSG00000198265.12	HELZ	chr17:67178926-chr17:67188319	3.74489	0.000267711
ENSG00000112062.11	MAPK14	chr6:36076608-chr6:36100188	2.11972	0.000268199
ENSG00000177707.11	NECTIN3	chr3:111147484-chr3:111192351	1.80503	0.00026894
ENSG00000128908.17	INO80	chr15:41095928-chr15:41096168	1.57661	0.000269008
ENSG00000072364.13	AFF4	chr5:132889173-chr5:132892164	2.25086	0.000269008
ENSG00000115504.15	EHBP1	chr2:62864971-chr2:62874346	2.19767	0.000270021
ENSG00000075711.21	DLG1	chr3:197142768-chr3:197149743	1.67597	0.000270768
ENSG00000157540.22	DYRK1A	chr21:37472880-chr21:37478208	2.56999	0.00027188
ENSG00000116141.17	MARK1	chr1:220581118-chr1:220598331	4.15871	0.000273059
ENSG00000153827.14	TRIP12	chr2:229880128-chr2:229921880	1.91439	0.00027385
ENSG00000108846.16	ABCC3	chr17:50667757-chr17:50667863	1.93697	0.000274807
ENSG00000148154.10	UGCG	chr9:111926496-chr9:111929500	1.83529	0.00027536
ENSG00000118193.12	KIF14	chr1:200614405-chr1:200615355	1.66124	0.000276365
ENSG00000165684.5	SNAPC4	chr9:136398437-chr9:136400134	1.52506	0.000276365
ENSG00000078674.18	PCM1	chr8:17939861-chr8:17947186	1.69867	0.000276491
ENSG00000143376.14	SNX27	chr1:151668635-chr1:151683356	2.67858	0.000277271
ENSG00000005436.14	GCFC2	chr2:75701287-chr2:75702199	2.02493	0.000280367
ENSG00000115239.24	ASB3	chr2:53765585-chr2:53786821	1.76353	0.000280553
ENSG00000160796.18	NBEAL2	chr3:46979912-chr3:46988669	1.64528	0.000280682
ENSG00000003393.16	ALS2	chr2:201768945-chr2:201780877	4.22844	0.000290184
ENSG00000138674.17	SEC31A	chr4:82874751-chr4:82875727	2.02051	0.000290694
ENSG00000115760.14	BIRC6	chr2:32508259-chr2:32509738	1.94498	0.000290694
ENSG00000138640.15	FAM13A	chr4:88758901-chr4:88767553	1.91469	0.000290729
ENSG00000159842.16	ABR	chr17:1079390-chr17:1083520	5.13586	0.000291798
ENSG00000104643.10	MTMR9	chr8:11285070-chr8:11295194	2.08712	0.000293851
ENSG00000152332.16	UHMK1	chr1:162500247-chr1:162500913	1.61066	0.00029634
ENSG00000258790.1	NA	chr14:35122635-chr14:35122952	1.50753	0.000296809
ENSG00000153207.16	AHCTF1	chr1:246900469-chr1:246902525	3.85601	0.000297541
ENSG00000138468.16	SENP7	chr3:101332862-chr3:101337509	4.45809	0.000298497
ENSG00000162688.17	AGL	chr1:99884451-chr1:99884569	2.20853	0.000299073
ENSG00000084207.18	GSTP1	chr11:67585241-chr11:67586107	-1.7181	0.000299494
ENSG00000075539.15	FRYL	chr4:48562988-chr4:48563948	2.00075	0.000299777
ENSG00000086758.16	HUWE1	chrX:53627515-chrX:53627739	1.59078	0.000301486
ENSG00000135596.18	MICAL1	chr6:109454239-chr6:109455719	1.59663	0.000302748
ENSG00000174099.12	MSRB3	chr12:65278865-chr12:65326826	1.56086	0.000302822
ENSG00000142875.19	PRKACB	chr1:84174725-chr1:84179177	2.57446	0.000305691
ENSG00000063601.17	MTMR1	chrX:150718700-chrX:150727215	1.67105	0.00030648
ENSG00000111832.13	RWDD1	chr6:116590404-chr6:116592980	1.68352	0.000307143
ENSG00000124486.14	USP9X	chrX:41148575-chrX:41150921	1.53734	0.000307863
ENSG00000112159.12	MDN1	chr6:89712786-chr6:89713148	2.13404	0.000309099
ENSG00000127481.15	UBR4	chr1:19192540-chr1:19193433	1.87867	0.000309391
ENSG00000158636.16	EMSY	chr11:76516312-chr11:76523155	2.21613	0.000310162
ENSG00000278259.5	MYO19	chr17:36509135-chr17:36510746	5.00952	0.000312235
ENSG00000122126.17	OCRL	chrX:129560651-chrX:129561179	1.92746	0.00031611
ENSG00000072415.10	PALS1	chr14:67241533-chr14:67269701	2.76583	0.000316506
ENSG00000138867.17	GUCD1	chr22:24549001-chr22:24555615	1.84129	0.000316538
ENSG00000111371.16	SLC38A1	chr12:46254936-chr12:46268526	4.35655	0.00031939
ENSG00000005810.19	MYCBP2	chr13:77176628-chr13:77177748	1.992	0.000320344
ENSG00000261609.8	GAN	chr16:81365478-chr16:81377219	3.70629	0.000321614
ENSG00000180957.18	PITPNB	chr22:27853663-chr22:27858387	1.59581	0.000322077
ENSG00000136052.10	SLC41A2	chr12:104909762-chr12:104927973	2.69112	0.000325577
ENSG00000177707.11	NECTIN3	chr3:111126335-chr3:111144899	4.08858	0.000325918
ENSG00000150760.13	DOCK1	chr10:127343746-chr10:127354669	1.88123	0.000325958
ENSG00000181827.16	RFX7	chr15:56096620-chr15:56098081	1.71122	0.000326076
ENSG00000156675.16	RAB11FIP1	chr8:37877551-chr8:37899071	1.96662	0.000327618
ENSG00000133704.10	IPO8	chr12:30671096-chr12:30673990	1.73138	0.000327874
ENSG00000131389.18	SLC6A6	chr3:14467956-chr3:14468088	2.64622	0.000329191
ENSG00000255248.9	MIR100HG	chr11:122180398-chr11:122202764	2.20227	0.000329273
ENSG00000101752.12	MIB1	chr18:21779685-chr18:21791374	2.00425	0.000331153
ENSG00000109670.16	FBXW7	chr4:152347071-chr4:152350042	1.81608	0.000331876
ENSG00000173230.15	GOLGB1	chr3:121698929-chr3:121699812	1.69367	0.000333475
ENSG00000115464.15	USP34	chr2:61395002-chr2:61395183	2.22617	0.000335825
ENSG00000100888.15	CHD8	chr14:21412996-chr14:21414301	1.84118	0.000336149
ENSG00000066084.13	DIP2B	chr12:50695967-chr12:50697061	1.79929	0.000337542
ENSG00000049656.14	CLPTM1L	chr5:1321679-chr5:1321764	6.58195	0.000339667
ENSG00000140534.14	TICRR	chr15:89592176-chr15:89594415	2.33593	0.000342612
ENSG00000112159.12	MDN1	chr6:89790401-chr6:89793762	1.54055	0.000343512
ENSG00000163635.20	ATXN7	chr3:63913225-chr3:63952379	1.77751	0.000349452
ENSG00000173273.16	TNKS	chr8:9720545-chr8:9726641	2.41666	0.000351084
ENSG00000175662.18	TOM1L2	chr17:17898674-chr17:17907447	1.52329	0.000351612
ENSG00000126226.22	PCID2	chr13:113184028-chr13:113184346	1.65385	0.00035372
ENSG00000204120.16	GIGYF2	chr2:232697392-chr2:232700585	1.76521	0.00035454
ENSG00000143702.16	CEP170	chr1:243186072-chr1:243186259	3.96309	0.000354682
ENSG00000085433.16	WDR47	chr1:109017601-chr1:109023355	2.5396	0.000355142
ENSG00000112159.12	MDN1	chr6:89713296-chr6:89714543	2.11797	0.000356645
ENSG00000134313.16	KIDINS220	chr2:8798300-chr2:8800400	1.64363	0.000357334
ENSG00000227345.9	PARG	chr10:49935142-chr10:49941509	1.92688	0.000359239
ENSG00000142765.18	SYTL1	chr1:27351555-chr1:27353283	-1.67741	0.000360609
ENSG00000115760.14	BIRC6	chr2:32431090-chr2:32433644	3.7424	0.00036072
ENSG00000008710.20	PKD1	chr16:2113292-chr16:2114170	4.12833	0.000361739
ENSG00000166747.13	AP1G1	chr16:71773362-chr16:71774468	1.5038	0.000361828
ENSG00000130600.19	H19	chr11:1996191-chr11:1996287	5.33393	0.000361923
ENSG00000160305.18	DIP2A	chr21:46560783-chr21:46561748	2.13548	0.000363267
ENSG00000115760.14	BIRC6	chr2:32482582-chr2:32485643	1.56257	0.000364548
ENSG00000134352.20	IL6ST	chr5:55963506-chr5:55964146	2.53663	0.000365406
ENSG00000198399.15	ITSN2	chr2:24315224-chr2:24328052	2.80151	0.000365982
ENSG00000127481.15	UBR4	chr1:19187301-chr1:19187441	1.86175	0.000366774
ENSG00000033178.13	UBA6	chr4:67663215-chr4:67663885	1.61171	0.000366836
ENSG00000123358.20	NR4A1	chr12:52051568-chr12:52054327	1.73317	0.00036701
ENSG00000120318.16	ARAP3	chr5:141673808-chr5:141679545	1.61024	0.000371672
ENSG00000168259.17	DNAJC7	chr17:42000570-chr17:42018438	3.0626	0.000371802
ENSG00000004766.17	VPS50	chr7:93258276-chr7:93258357	1.58986	0.000374511
ENSG00000086015.22	MAST2	chr1:45804072-chr1:45824433	1.52785	0.000374826
ENSG00000092148.13	NA	chr14:31121505-chr14:31122920	4.0088	0.000376238
ENSG00000205572.10	SERF1A	chr5:70026515-chr5:70032315	5.85341	0.000376945
ENSG00000138778.13	CENPE	chr4:103195233-chr4:103195920	2.26073	0.000377215
ENSG00000115977.21	AAK1	chr2:69530706-chr2:69532041	3.80746	0.000377378
ENSG00000077684.16	JADE1	chr4:128862225-chr4:128867856	2.79118	0.000378027
ENSG00000160218.13	TRAPPC10	chr21:44059214-chr21:44063538	2.10458	0.000378895
ENSG00000166881.10	NEMP1	chr12:57063344-chr12:57064071	2.31241	0.000379175
ENSG00000126001.16	CEP250	chr20:35469986-chr20:35472050	1.69252	0.000379608
ENSG00000115760.14	BIRC6	chr2:32453942-chr2:32463194	3.73401	0.000379608
ENSG00000122126.17	OCRL	chrX:129561293-chrX:129562384	1.5507	0.00038131
ENSG00000257923.12	CUX1	chr7:102202204-chr7:102204391	1.68557	0.00038512
ENSG00000089057.15	SLC23A2	chr20:4899712-chr20:4902442	2.65589	0.000386368
ENSG00000101871.16	MID1	chrX:10455077-chrX:10620290	2.01067	0.000387019
ENSG00000065923.10	SLC9A7	chrX:46679755-chrX:46682336	2.02923	0.000387455
ENSG00000160584.17	SIK3	chr11:116877042-chr11:116896253	1.84379	0.000388775
ENSG00000109046.15	WSB1	chr17:27306882-chr17:27309100	1.79701	0.000389518
ENSG00000100888.15	CHD8	chr14:21414418-chr14:21414938	1.73009	0.000389532
ENSG00000158161.16	EYA3	chr1:27974546-chr1:27978374	2.07938	0.000390394
ENSG00000070614.15	NDST1	chr5:150549787-chr5:150551753	1.57579	0.000393812
ENSG00000173064.14	HECTD4	chr12:112210252-chr12:112212487	2.57006	0.000393979
ENSG00000083857.14	FAT1	chr4:186595826-chr4:186706563	4.93509	0.000393979
ENSG00000136021.19	SCYL2	chr12:100317925-chr12:100323525	4.11655	0.000394222
ENSG00000123066.9	MED13L	chr12:116015274-chr12:116019224	2.13491	0.000394334
ENSG00000198265.12	HELZ	chr17:67124014-chr17:67128651	2.50264	0.000394883
ENSG00000036054.13	TBC1D23	chr3:100299331-chr3:100302067	1.71134	0.000396386
ENSG00000186174.13	BCL9L	chr11:118908655-chr11:118925238	4.08772	0.000396818
ENSG00000116698.21	SMG7	chr1:183529042-chr1:183529398	1.50102	0.000397369
ENSG00000198961.10	PJA2	chr5:109381703-chr5:109383403	1.67127	0.000398012
ENSG00000077044.11	DGKD	chr2:233388367-chr2:233390403	1.72825	0.000398791
ENSG00000106723.17	SPIN1	chr9:88388538-chr9:88426382	1.51712	0.000400139
ENSG00000085224.23	ATRX	chrX:77688927-chrX:77693824	2.97654	0.000402811
ENSG00000174197.17	MGA	chr15:41711349-chr15:41713151	1.85185	0.000403997
ENSG00000197969.14	VPS13A	chr9:77345142-chr9:77351317	1.64968	0.000405873
ENSG00000135541.22	AHI1	chr6:135455926-chr6:135457494	2.01661	0.00040589
ENSG00000117036.12	ETV3	chr1:157125979-chr1:157134112	2.6144	0.00040815
ENSG00000179832.18	MROH1	chr8:144250366-chr8:144254813	-1.57679	0.000408381
ENSG00000243716.10	NPIPB5	chr16:22519414-chr16:22523820	5.41189	0.000414282
ENSG00000174799.11	CEP135	chr4:55952243-chr4:55953085	1.86907	0.000414989
ENSG00000153914.16	SREK1	chr5:66158932-chr5:66159219	2.01331	0.000415206
ENSG00000101191.17	DIDO1	chr20:62896996-chr20:62905887	3.25479	0.000415217
ENSG00000272391.6	POM121C	chr7:75441647-chr7:75474704	2.26896	0.000415898
ENSG00000054523.19	KIF1B	chr1:10276399-chr1:10277986	1.82984	0.000416108
ENSG00000093000.19	NUP50	chr22:45168246-chr22:45171600	1.6321	0.000416461
ENSG00000088305.18	DNMT3B	chr20:32802470-chr20:32807762	4.3275	0.000416703
ENSG00000096696.15	DSP	chr6:7555820-chr6:7558116	1.59822	0.000418224
ENSG00000261553.5	NA	chr13:75800882-chr13:75804289	1.71676	0.000418925
ENSG00000126773.13	PCNX4	chr14:60108327-chr14:60114700	1.72519	0.000419054
ENSG00000068650.19	ATP11A	chr13:112862575-chr13:112871735	1.57103	0.000420415
ENSG00000112159.12	MDN1	chr6:89785126-chr6:89787854	2.49304	0.000420415
ENSG00000005810.19	MYCBP2	chr13:77144560-chr13:77146162	2.19402	0.000420415
ENSG00000113070.8	HBEGF	chr5:140334748-chr5:140335872	2.33187	0.00042436
ENSG00000115970.19	THADA	chr2:43570510-chr2:43571707	2.07344	0.000425275
ENSG00000196586.16	MYO6	chr6:75841378-chr6:75844897	1.52167	0.000425938
ENSG00000151914.21	DST	chr6:56594193-chr6:56597740	1.69658	0.000426998
ENSG00000012232.9	EXTL3	chr8:28743214-chr8:28750657	1.58855	0.000430869
ENSG00000127481.15	UBR4	chr1:19198680-chr1:19198799	1.55972	0.000431913
ENSG00000124789.12	NUP153	chr6:17665385-chr6:17668975	1.69357	0.000432935
ENSG00000132670.21	PTPRA	chr20:2923285-chr20:2964272	1.66477	0.000432935
ENSG00000071189.21	SNX13	chr7:17897446-chr7:17940284	1.77457	0.000433491
ENSG00000196586.16	MYO6	chr6:75828613-chr6:75830416	1.753	0.000434274
ENSG00000051341.15	POLQ	chr3:121490408-chr3:121493478	2.71816	0.000435784
ENSG00000112249.14	ASCC3	chr6:100798838-chr6:100799431	2.52029	0.000439363
ENSG00000157106.17	SMG1	chr16:18852462-chr16:18853583	1.68181	0.000441174
ENSG00000273559.5	CWC25	chr17:38815097-chr17:38820901	1.81048	0.000442607
ENSG00000105137.13	SYDE1	chr19:15109397-chr19:15109704	2.06827	0.000442916
ENSG00000100578.18	KIAA0586	chr14:58457979-chr14:58458473	1.9123	0.000445168
ENSG00000106346.11	USP42	chr7:6140195-chr7:6140914	1.783	0.000445497
ENSG00000114529.13	C3orf52	chr3:112109613-chr3:112112964	1.9386	0.000445806
ENSG00000115977.21	AAK1	chr2:69520988-chr2:69525033	2.57954	0.000450213
ENSG00000066777.9	ARFGEF1	chr8:67266984-chr8:67267091	1.78445	0.000453748
ENSG00000101752.12	MIB1	chr18:21773728-chr18:21778103	2.13273	0.000453748
ENSG00000077044.11	DGKD	chr2:233390483-chr2:233434380	1.716	0.000454549
ENSG00000275835.5	TUBGCP5	chr15:22999866-chr15:23000569	-1.59624	0.000457109
ENSG00000162402.14	USP24	chr1:55178132-chr1:55214790	1.86665	0.000459084
ENSG00000175662.18	TOM1L2	chr17:17884768-chr17:17893661	1.90884	0.000459266
ENSG00000112159.12	MDN1	chr6:89758960-chr6:89761645	2.0898	0.000459471
ENSG00000118058.23	KMT2A	chr11:118494767-chr11:118495700	2.00555	0.00046424
ENSG00000162402.14	USP24	chr1:55171678-chr1:55172377	1.57839	0.000468746
ENSG00000123066.9	MED13L	chr12:116237705-chr12:116277060	2.77093	0.000475799
ENSG00000138448.12	ITGAV	chr2:186641588-chr2:186646686	1.97951	0.000477051
ENSG00000166441.13	RPL27A	chr11:8684081-chr11:8684823	-1.72169	0.000478513
ENSG00000065526.12	SPEN	chr1:15873136-chr1:15876202	3.51855	0.000478585
ENSG00000055609.21	KMT2C	chr7:152136924-chr7:152138796	4.21787	0.000487489
ENSG00000102181.21	CD99L2	chrX:150814936-chrX:150816007	1.98948	0.000488999
ENSG00000083642.19	PDS5B	chr13:32675959-chr13:32678835	1.93314	0.000489136
ENSG00000173210.20	ABLIM3	chr5:149198402-chr5:149200316	4.35619	0.000489987
ENSG00000145016.16	RUBCN	chr3:197684217-chr3:197693715	2.54736	0.000491711
ENSG00000115464.15	USP34	chr2:61383336-chr2:61394853	2.58254	0.000491759
ENSG00000073614.13	KDM5A	chr12:334422-chr12:350621	1.80176	0.000494003
ENSG00000101224.18	CDC25B	chr20:3795879-chr20:3797622	1.51887	0.000495864
ENSG00000027075.16	PRKCH	chr14:61391288-chr14:61443111	1.63489	0.000496954
ENSG00000163635.20	ATXN7	chr3:63983021-chr3:63988059	1.53729	0.000498781
ENSG00000169379.17	ARL13B	chr3:93980482-chr3:93995874	2.05255	0.000498804
ENSG00000075539.15	FRYL	chr4:48586728-chr4:48589745	2.17542	0.00049971
ENSG00000131374.14	TBC1D5	chr3:17406526-chr3:17428450	4.09539	0.000505406
ENSG00000168137.19	SETD5	chr3:9433562-chr3:9433845	1.96084	0.000507731
ENSG00000197312.12	DDI2	chr1:15617808-chr1:15626669	2.12312	0.000508239
ENSG00000173064.14	HECTD4	chr12:112208630-chr12:112210015	1.91221	0.000510432
ENSG00000070366.14	SMG6	chr17:2244719-chr17:2282647	1.68046	0.000510967
ENSG00000140157.16	NIPA2	chr15:22851870-chr15:22858540	1.58792	0.000510967
ENSG00000164715.6	LMTK2	chr7:98159425-chr7:98171541	1.84034	0.000515174
ENSG00000005810.19	MYCBP2	chr13:77185377-chr13:77185871	2.16979	0.000515262
ENSG00000129003.19	VPS13C	chr15:61927320-chr15:61929501	1.9059	0.000516581
ENSG00000113369.9	ARRDC3	chr5:91378775-chr5:91382813	2.03468	0.000520735
ENSG00000048740.18	CELF2	chr10:11257872-chr10:11266598	2.86052	0.000522495
ENSG00000133103.17	COG6	chr13:39687631-chr13:39687708	1.88332	0.0005233
ENSG00000149311.20	ATM	chr11:108315911-chr11:108316011	1.82576	0.00052372
ENSG00000123552.18	USP45	chr6:99476230-chr6:99482753	2.47502	0.000524069
ENSG00000196367.14	TRRAP	chr7:98911271-chr7:98912022	1.60017	0.000525202
ENSG00000144791.10	LIMD1	chr3:45673505-chr3:45674343	2.35752	0.000525237
ENSG00000185015.8	CA13	chr8:85250937-chr8:85259421	1.80783	0.000527323
ENSG00000152952.12	PLOD2	chr3:146124229-chr3:146160881	1.71288	0.000528531
ENSG00000152894.15	PTPRK	chr6:128219096-chr6:128240035	2.13565	0.000529021
ENSG00000163939.18	PBRM1	chr3:52662276-chr3:52668498	1.91872	0.000529856
ENSG00000126773.13	PCNX4	chr14:60092419-chr14:60107586	1.58906	0.000530287
ENSG00000165494.11	PCF11	chr11:83161452-chr11:83163679	1.69153	0.000533371
ENSG00000153201.16	RANBP2	chr2:108753971-chr2:108754905	1.52373	0.000536875
ENSG00000125149.12	PHAF1	chr16:67110239-chr16:67120112	1.53391	0.000538549
ENSG00000168944.17	CEP120	chr5:123412540-chr5:123416010	1.71683	0.000539716
ENSG00000126883.17	NUP214	chr9:131127719-chr9:131128332	1.56519	0.000543523
ENSG00000137760.15	ALKBH8	chr11:107560899-chr11:107565601	2.16694	0.000544375
ENSG00000085511.20	MAP3K4	chr6:161034449-chr6:161048616	2.27207	0.0005451
ENSG00000197535.15	MYO5A	chr15:52410476-chr15:52416145	1.55941	0.000545548
ENSG00000149311.20	ATM	chr11:108312498-chr11:108315823	1.82066	0.000546729
ENSG00000111696.12	NT5DC3	chr12:103785475-chr12:103787441	1.87085	0.000549348
ENSG00000075568.17	TMEM131	chr2:97837157-chr2:97841815	1.83816	0.000549638
ENSG00000118564.15	FBXL5	chr4:15640883-chr4:15644493	1.96428	0.00055022
ENSG00000121671.12	CRY2	chr11:45870532-chr11:45870842	2.71964	0.000550865
ENSG00000072952.20	IRAG1	chr11:10601059-chr11:10603120	1.96509	0.000551969
ENSG00000126883.17	NUP214	chr9:131175621-chr9:131178311	2.14929	0.000554054
ENSG00000036549.13	ZZZ3	chr1:77641655-chr1:77683262	1.86403	0.000555955
ENSG00000170471.15	RALGAPB	chr20:38524945-chr20:38525404	1.54294	0.000556928
ENSG00000112249.14	ASCC3	chr6:100767345-chr6:100798713	1.71922	0.000557168
ENSG00000047188.16	YTHDC2	chr5:113553686-chr5:113553767	1.66809	0.000558898
ENSG00000066084.13	DIP2B	chr12:50674629-chr12:50675329	2.12571	0.000559453
ENSG00000196367.14	TRRAP	chr7:98921953-chr7:98925112	1.53093	0.000562308
ENSG00000259316.12	NA	chr15:64216713-chr15:64251512	1.53444	0.000562584
ENSG00000115020.17	PIKFYVE	chr2:208312295-chr2:208314294	3.9333	0.00057165
ENSG00000152127.9	MGAT5	chr2:134318739-chr2:134336217	1.85635	0.000572611
ENSG00000078403.17	MLLT10	chr10:21538912-chr10:21586294	1.5649	0.000572798
ENSG00000187079.20	TEAD1	chr11:12764434-chr11:12862250	1.73016	0.000576553
ENSG00000141027.21	NCOR1	chr17:16065694-chr17:16067894	2.52078	0.00057702
ENSG00000197535.15	MYO5A	chr15:52323444-chr15:52327852	2.03338	0.000578546
ENSG00000198420.10	TCAF1	chr7:143862513-chr7:143862802	1.79165	0.000579515
ENSG00000163125.16	RPRD2	chr1:150443283-chr1:150444251	1.56154	0.000581234
ENSG00000031003.10	FAM13B	chr5:138007147-chr5:138011008	1.63172	0.000581506
ENSG00000198663.17	C6orf89	chr6:36894603-chr6:36899426	1.94587	0.000582621
ENSG00000005700.15	IBTK	chr6:82227302-chr6:82231718	2.19618	0.000583116
ENSG00000167548.17	KMT2D	chr12:49048769-chr12:49049108	3.68949	0.000583777
ENSG00000128731.18	HERC2	chr15:28237113-chr15:28238114	1.53522	0.000583992
ENSG00000103494.16	RPGRIP1L	chr16:53657632-chr16:53658414	2.18212	0.000586585
ENSG00000155903.13	RASA2	chr3:141559995-chr3:141570912	1.86984	0.000588165
ENSG00000185404.17	SP140L	chr2:230400242-chr2:230400955	2.56714	0.00058848
ENSG00000273136.7	NBPF26	chr1:120809883-chr1:120810347	1.89033	0.000588778
ENSG00000185507.21	IRF7	chr11:615007-chr11:615097	5.31549	0.000591017
ENSG00000136205.17	TNS3	chr7:47400458-chr7:47400785	1.88385	0.00059104
ENSG00000073614.13	KDM5A	chr12:384153-chr12:385897	1.90302	0.000591673
ENSG00000153339.15	TRAPPC8	chr18:31908418-chr18:31908754	1.75188	0.000591915
ENSG00000051382.9	PIK3CB	chr3:138796567-chr3:138834695	1.70825	0.00059222
ENSG00000005483.21	KMT2E	chr7:105107222-chr7:105107362	1.58415	0.000595992
ENSG00000130559.19	CAMSAP1	chr9:135862608-chr9:135866456	2.02529	0.000598341
ENSG00000181555.21	SETD2	chr3:47126663-chr3:47163854	1.67213	0.00060117
ENSG00000174799.11	CEP135	chr4:55959766-chr4:55964274	2.04918	0.000605082
ENSG00000143549.21	TPM3	chr1:154169383-chr1:154170400	2.49534	0.000605653
ENSG00000112159.12	MDN1	chr6:89754230-chr6:89756277	1.57421	0.000607994
ENSG00000078747.16	ITCH	chr20:34369470-chr20:34393791	1.86058	0.000610456
ENSG00000085832.17	EPS15	chr1:51472948-chr1:51481273	1.59322	0.000610487
ENSG00000174197.17	MGA	chr15:41669958-chr15:41696075	3.5713	0.000611951
ENSG00000116747.13	RO60	chr1:193059776-chr1:193075820	2.69639	0.000612674
ENSG00000135709.13	KIAA0513	chr16:85079003-chr16:85081315	3.78359	0.000613354
ENSG00000135913.11	USP37	chr2:218510140-chr2:218529956	1.85395	0.000615818
ENSG00000147459.18	DOCK5	chr8:25317131-chr8:25319578	3.7356	0.000618453
ENSG00000151883.19	PARP8	chr5:50763242-chr5:50778069	1.9447	0.000618591
ENSG00000134313.16	KIDINS220	chr2:8803127-chr2:8806271	1.50016	0.000620071
ENSG00000143393.17	PI4KB	chr1:151316509-chr1:151324745	1.63696	0.000620098
ENSG00000120685.20	PROSER1	chr13:39022412-chr13:39023052	2.89381	0.000621042
ENSG00000198198.17	SZT2	chr1:43437902-chr1:43438699	2.11581	0.000624357
ENSG00000005810.19	MYCBP2	chr13:77140943-chr13:77144445	2.54273	0.000628159
ENSG00000257923.12	CUX1	chr7:102205170-chr7:102227367	1.78196	0.000628192
ENSG00000127946.17	HIP1	chr7:75586833-chr7:75592056	1.82402	0.000628818
ENSG00000162402.14	USP24	chr1:55154778-chr1:55156948	1.62211	0.000629217
ENSG00000131374.14	TBC1D5	chr3:17258591-chr3:17291895	1.76498	0.000629223
ENSG00000100439.10	ABHD4	chr14:22603762-chr14:22603925	4.09751	0.000629759
ENSG00000160584.17	SIK3	chr11:116861383-chr11:116861841	1.67599	0.000629918
ENSG00000136932.14	TRMO	chr9:97910616-chr9:97913401	1.68785	0.000630176
ENSG00000198420.10	TCAF1	chr7:143854142-chr7:143857100	1.78403	0.00063061
ENSG00000123106.10	CCDC91	chr12:28255662-chr12:28257202	1.97086	0.000631093
ENSG00000157106.17	SMG1	chr16:18847607-chr16:18847816	1.91281	0.000633927
ENSG00000127946.17	HIP1	chr7:75542974-chr7:75544695	1.67297	0.000638254
ENSG00000127481.15	UBR4	chr1:19183896-chr1:19184016	1.59478	0.000639258
ENSG00000151414.15	NEK7	chr1:198232637-chr1:198253040	1.59688	0.000640917
ENSG00000075420.13	FNDC3B	chr3:172330715-chr3:172333089	1.53319	0.00064217
ENSG00000243970.3	NA	chr1:39529164-chr1:39541720	-1.61487	0.000643186
ENSG00000084676.16	NCOA1	chr2:24683128-chr2:24691481	1.87068	0.000643186
ENSG00000139697.14	SBNO1	chr12:123350441-chr12:123364701	1.51627	0.000645595
ENSG00000145734.19	BDP1	chr5:71544507-chr5:71545039	1.65458	0.000645699
ENSG00000131558.15	EXOC4	chr7:133306061-chr7:133317284	1.57067	0.000646206
ENSG00000125149.12	PHAF1	chr16:67126042-chr16:67131286	1.71124	0.000651113
ENSG00000123066.9	MED13L	chr12:116009132-chr12:116012797	1.69668	0.000651855
ENSG00000145734.19	BDP1	chr5:71539078-chr5:71539557	1.54348	0.00065192
ENSG00000158711.14	ELK4	chr1:205619073-chr1:205619966	2.5708	0.000651996
ENSG00000118058.23	KMT2A	chr11:118498073-chr11:118498370	1.69105	0.000652871
ENSG00000137154.13	RPS6	chr9:19379599-chr9:19380190	1.97871	0.000653312
ENSG00000180182.11	MED14	chrX:40697183-chrX:40701165	1.55009	0.000654289
ENSG00000072121.17	ZFYVE26	chr14:67809289-chr14:67813986	2.09918	0.000654795
ENSG00000126883.17	NUP214	chr9:131133209-chr9:131134898	1.63374	0.000656048
ENSG00000166348.19	USP54	chr10:73543131-chr10:73545538	1.82315	0.000660936
ENSG00000115504.15	EHBP1	chr2:62771392-chr2:62826087	1.8659	0.000663608
ENSG00000081014.11	AP4E1	chr15:50949938-chr15:50950051	2.08847	0.000668591
ENSG00000163214.21	DHX57	chr2:38863519-chr2:38868182	1.71551	0.000670269
ENSG00000196367.14	TRRAP	chr7:98900720-chr7:98903379	1.86113	0.000671846
ENSG00000121741.17	ZMYM2	chr13:20027318-chr13:20031319	1.80209	0.000674197
ENSG00000144645.15	OSBPL10	chr3:31684114-chr3:31702359	2.3296	0.000675476
ENSG00000166170.11	BAG5	chr14:103561192-chr14:103562616	1.92484	0.000676512
ENSG00000174628.16	IQCK	chr16:19788922-chr16:19827026	1.88749	0.000677532
ENSG00000117859.19	OSBPL9	chr1:51784025-chr1:51784264	2.08293	0.000677797
ENSG00000127603.31	MACF1	chr1:39292038-chr1:39292766	2.48158	0.000678872
ENSG00000142765.18	SYTL1	chr1:27350485-chr1:27350794	-1.89463	0.000680339
ENSG00000118200.14	CAMSAP2	chr1:200847709-chr1:200848032	1.54742	0.000681296
ENSG00000180182.11	MED14	chrX:40701243-chrX:40703444	1.82862	0.000681368
ENSG00000124486.14	USP9X	chrX:41137022-chrX:41140656	1.68761	0.000682471
ENSG00000140396.13	NCOA2	chr8:70148483-chr8:70155971	1.81601	0.000686109
ENSG00000130254.12	SAFB2	chr19:5613527-chr19:5616132	1.87519	0.000687286
ENSG00000170145.5	SIK2	chr11:111616359-chr11:111620339	1.57964	0.000687388
ENSG00000186908.15	ZDHHC17	chr12:76809857-chr12:76815146	2.18221	0.00069063
ENSG00000138688.16	BLTP1	chr4:122343610-chr4:122344382	1.84734	0.000690727
ENSG00000100731.16	PCNX1	chr14:71011549-chr14:71012985	3.72616	0.000692124
ENSG00000169016.17	E2F6	chr2:11453798-chr2:11457179	1.91871	0.00069285
ENSG00000164080.14	RAD54L2	chr3:51630388-chr3:51630705	1.94404	0.000693438
ENSG00000135801.10	TAF5L	chr1:229602919-chr1:229610106	1.70588	0.000698716
ENSG00000166881.10	NEMP1	chr12:57064185-chr12:57064646	1.72051	0.000700188
ENSG00000159579.14	RSPRY1	chr16:57186785-chr16:57204504	1.73296	0.000701076
ENSG00000102870.6	ZNF629	chr16:30784254-chr16:30784410	1.7572	0.000701418
ENSG00000159023.22	EPB41	chr1:29053312-chr1:29064982	3.86964	0.000701418
ENSG00000127481.15	UBR4	chr1:19165757-chr1:19167022	1.67468	0.000704231
ENSG00000107758.16	PPP3CB	chr10:73446576-chr10:73454412	2.27431	0.000704345
ENSG00000177169.10	ULK1	chr12:131907531-chr12:131908644	1.51036	0.000708428
ENSG00000153066.13	TXNDC11	chr16:11700564-chr16:11721577	1.58754	0.000710119
ENSG00000134686.19	PHC2	chr1:33371094-chr1:33372289	1.74044	0.000715056
ENSG00000134313.16	KIDINS220	chr2:8791224-chr2:8793810	1.83262	0.000720022
ENSG00000075420.13	FNDC3B	chr3:172247776-chr3:172251260	2.6766	0.000721083
ENSG00000197535.15	MYO5A	chr15:52379908-chr15:52383091	2.00615	0.000721253
ENSG00000034677.13	RNF19A	chr8:100264195-chr8:100264671	2.82802	0.000723548
ENSG00000138246.17	DNAJC13	chr3:132457368-chr3:132460250	1.5984	0.000724587
ENSG00000083642.19	PDS5B	chr13:32696902-chr13:32699730	1.62032	0.000726159
ENSG00000141627.14	DYM	chr18:49329707-chr18:49331864	2.89032	0.000726193
ENSG00000257923.12	CUX1	chr7:102195603-chr7:102196634	1.98785	0.000726229
ENSG00000127481.15	UBR4	chr1:19192378-chr1:19192481	1.7864	0.000727593
ENSG00000177189.14	RPS6KA3	chrX:20234814-chrX:20266564	1.53273	0.000727938
ENSG00000071794.16	HLTF	chr3:149076047-chr3:149084682	1.53082	0.000729408
ENSG00000003989.18	SLC7A2	chr8:17558397-chr8:17560328	1.75654	0.000731168
ENSG00000162378.13	ZYG11B	chr1:52816629-chr1:52821439	1.82045	0.000735641
ENSG00000127603.31	MACF1	chr1:39359264-chr1:39360793	2.07934	0.000736799
ENSG00000196586.16	MYO6	chr6:75832947-chr6:75835901	1.58615	0.000737593
ENSG00000114867.22	EIF4G1	chr3:184314674-chr3:184315763	2.036	0.000739363
ENSG00000198589.14	LRBA	chr4:150908857-chr4:150914195	2.156	0.000740737
ENSG00000146733.14	PSPH	chr7:56017379-chr7:56021073	1.69603	0.000747243
ENSG00000134313.16	KIDINS220	chr2:8812493-chr2:8813237	3.6039	0.000749491
ENSG00000121671.12	CRY2	chr11:45862148-chr11:45867612	1.74979	0.000750676
ENSG00000184445.12	KNTC1	chr12:122530192-chr12:122534664	1.87665	0.000750676
ENSG00000118058.23	KMT2A	chr11:118490249-chr11:118491196	1.58649	0.000751685
ENSG00000153767.10	GTF2E1	chr3:120751000-chr3:120770728	1.8109	0.000754358
ENSG00000071537.14	SEL1L	chr14:81489314-chr14:81490388	1.58931	0.000755031
ENSG00000168944.17	CEP120	chr5:123416124-chr5:123418359	1.538	0.000755048
ENSG00000113594.10	LIFR	chr5:38530666-chr5:38556334	2.48695	0.000760241
ENSG00000138190.17	EXOC6	chr10:92893520-chr10:92894794	1.73613	0.000760334
ENSG00000116128.12	BCL9	chr1:147614616-chr1:147615803	1.72632	0.000760875
ENSG00000104093.14	DMXL2	chr15:51488119-chr15:51488548	1.75555	0.000761894
ENSG00000122591.13	HYCC1	chr7:22946163-chr7:22960256	1.90242	0.000763419
ENSG00000050748.18	MAPK9	chr5:180280608-chr5:180286975	1.54446	0.000764064
ENSG00000103194.16	USP10	chr16:84700111-chr16:84704740	1.75622	0.000764064
ENSG00000079819.19	EPB41L2	chr6:130956499-chr6:131063142	3.72356	0.000767372
ENSG00000173230.15	GOLGB1	chr3:121714976-chr3:121716737	1.81454	0.000769058
ENSG00000116641.18	DOCK7	chr1:62663130-chr1:62688227	1.97353	0.000771007
ENSG00000065989.16	PDE4A	chr19:10431086-chr19:10446218	1.6462	0.000773879
ENSG00000108510.10	MED13	chr17:61983114-chr17:61984171	1.52857	0.000775436
ENSG00000144233.11	AMMECR1L	chr2:127884312-chr2:127885810	1.99563	0.000776011
ENSG00000204469.13	PRRC2A	chr6:31636608-chr6:31636733	-1.56122	0.000778521
ENSG00000073614.13	KDM5A	chr12:331938-chr12:333487	1.65825	0.000778695
ENSG00000138036.18	DYNC2LI1	chr2:43776899-chr2:43783520	1.54288	0.00078334
ENSG00000127603.31	MACF1	chr1:39382152-chr1:39385434	2.07143	0.000785946
ENSG00000197818.12	SLC9A8	chr20:49812948-chr20:49815008	1.52295	0.000789282
ENSG00000173273.16	TNKS	chr8:9679987-chr8:9680725	1.90824	0.000793575
ENSG00000198707.17	CEP290	chr12:88086498-chr12:88087780	2.4044	0.000794246
ENSG00000077684.16	JADE1	chr4:128809877-chr4:128831733	1.75598	0.000795137
ENSG00000123066.9	MED13L	chr12:116012901-chr12:116015109	1.535	0.000798167
ENSG00000127603.31	MACF1	chr1:39287562-chr1:39291910	2.4588	0.000800228
ENSG00000197312.12	DDI2	chr1:15656679-chr1:15659837	2.06065	0.000801503
ENSG00000164885.13	CDK5	chr7:151056796-chr7:151056908	1.59165	0.000805986
ENSG00000101974.15	ATP11C	chrX:139796470-chrX:139797176	1.68745	0.000806217
ENSG00000115977.21	AAK1	chr2:69532162-chr2:69542523	3.67453	0.000812644
ENSG00000188994.13	ZNF292	chr6:87216377-chr6:87218596	1.91565	0.000814268
ENSG00000112159.12	MDN1	chr6:89753622-chr6:89754083	1.80108	0.000814529
ENSG00000163629.13	PTPN13	chr4:86741816-chr4:86744966	3.82656	0.000818853
ENSG00000122591.13	HYCC1	chr7:22976305-chr7:22976693	2.29318	0.000819383
ENSG00000131558.15	EXOC4	chr7:133253187-chr7:133274982	2.12947	0.000819795
ENSG00000155111.15	CDK19	chr6:110626845-chr6:110627002	1.58294	0.000825882
ENSG00000083168.11	KAT6A	chr8:41941444-chr8:41942793	1.62141	0.000827181
ENSG00000109756.9	RAPGEF2	chr4:159330498-chr4:159331431	2.4866	0.00082806
ENSG00000083168.11	KAT6A	chr8:41980927-chr8:41981839	1.62108	0.000828064
ENSG00000127603.31	MACF1	chr1:39284185-chr1:39284333	3.62531	0.000828329
ENSG00000157450.16	RNF111	chr15:59031702-chr15:59052305	1.99857	0.000833882
ENSG00000092439.16	TRPM7	chr15:50575789-chr15:50575869	1.94248	0.0008357
ENSG00000120685.20	PROSER1	chr13:39017544-chr13:39022326	1.53887	0.000840255
ENSG00000134283.18	PPHLN1	chr12:42442741-chr12:42445991	1.893	0.00084162
ENSG00000117569.19	PTBP2	chr1:96769875-chr1:96770708	2.3488	0.000843241
ENSG00000068650.19	ATP11A	chr13:112806293-chr13:112810619	1.50285	0.000844187
ENSG00000109756.9	RAPGEF2	chr4:159314768-chr4:159322347	1.86598	0.000848304
ENSG00000196422.11	PPP1R26	chr9:135484082-chr9:135484449	3.03471	0.000857556
ENSG00000066084.13	DIP2B	chr12:50697175-chr12:50698328	2.07108	0.000861395
ENSG00000186174.13	BCL9L	chr11:118908655-chr11:118918826	3.95103	0.000863172
ENSG00000135945.10	REV1	chr2:99421653-chr2:99424152	1.79705	0.000863429
ENSG00000143442.22	POGZ	chr1:151430841-chr1:151442081	4.01156	0.000863695
ENSG00000073614.13	KDM5A	chr12:385974-chr12:388927	2.25291	0.000864703
ENSG00000197386.14	HTT	chr4:3180651-chr4:3182354	1.70565	0.000866506
ENSG00000122126.17	OCRL	chrX:129559001-chrX:129560550	1.52853	0.000866506
ENSG00000111700.13	SLCO1B3	chr12:20901467-chr12:20916004	3.92277	0.000869063
ENSG00000112249.14	ASCC3	chr6:100805880-chr6:100848148	2.04159	0.00086913
ENSG00000089597.18	GANAB	chr11:62639731-chr11:62639930	1.52689	0.000869893
ENSG00000122376.12	SHLD2	chr10:87170974-chr10:87180075	1.56179	0.000871821
ENSG00000187097.13	ENTPD5	chr14:73967014-chr14:73970010	2.12358	0.000872957
ENSG00000151693.11	ASAP2	chr2:9388546-chr2:9393482	2.19727	0.000874124
ENSG00000185252.19	ZNF74	chr22:20394662-chr22:20400632	1.63071	0.000881821
ENSG00000163945.19	UVSSA	chr4:1355245-chr4:1366320	3.96437	0.000886323
ENSG00000162688.17	AGL	chr1:99876597-chr1:99877641	1.55561	0.000888313
ENSG00000174839.13	DENND6A	chr3:57663716-chr3:57666123	1.64882	0.000888815
ENSG00000087053.20	MTMR2	chr11:95914312-chr11:95923875	1.60485	0.00089054
ENSG00000110395.7	CBL	chr11:119274953-chr11:119275997	1.60844	0.000893277
ENSG00000139354.11	GAS2L3	chr12:100617807-chr12:100618449	1.56736	0.000896114
ENSG00000140694.17	PARN	chr16:14447081-chr16:14482638	2.7888	0.000897593
ENSG00000196498.13	NCOR2	chr12:124356806-chr12:124362126	1.6804	0.000900595
ENSG00000163660.12	CCNL1	chr3:157153156-chr3:157157011	2.0197	0.000902575
ENSG00000174197.17	MGA	chr15:41660525-chr15:41668828	2.35762	0.000903025
ENSG00000127603.31	MACF1	chr1:39105717-chr1:39231182	3.61042	0.000903364
ENSG00000065809.14	FAM107B	chr10:14530515-chr10:14604240	2.0625	0.000913848
ENSG00000224597.10	NA	chr10:29415412-chr10:29420491	2.18201	0.000915844
ENSG00000177119.17	ANO6	chr12:45348315-chr12:45348518	1.57917	0.000915844
ENSG00000164168.8	TMEM184C	chr4:147631505-chr4:147632903	1.97034	0.00091616
ENSG00000103657.14	HERC1	chr15:63754648-chr15:63755229	2.4903	0.000917124
ENSG00000135837.16	CEP350	chr1:180037089-chr1:180041138	2.50701	0.000920733
ENSG00000167491.18	GATAD2A	chr19:19406019-chr19:19465345	1.74393	0.000921605
ENSG00000151779.13	NBAS	chr2:15478289-chr2:15488894	1.75475	0.000922758
ENSG00000136205.17	TNS3	chr7:47369621-chr7:47396800	1.53209	0.00092377
ENSG00000006468.14	ETV1	chr7:13989139-chr7:13989563	1.78994	0.000924466
ENSG00000197969.14	VPS13A	chr9:77220383-chr9:77221185	2.43344	0.000925431
ENSG00000005810.19	MYCBP2	chr13:77171634-chr13:77174311	1.52013	0.000925863
ENSG00000165912.16	PACSIN3	chr11:47179030-chr11:47179411	-1.63211	0.000930248
ENSG00000147133.17	TAF1	chrX:71385049-chrX:71387261	2.04383	0.000931854
ENSG00000196696.13	NA	chr16:70014167-chr16:70018047	4.82263	0.00093268
ENSG00000163104.18	SMARCAD1	chr4:94253007-chr4:94264707	1.5715	0.000933769
ENSG00000102531.16	FNDC3A	chr13:49186102-chr13:49187122	1.73348	0.000937194
ENSG00000083857.14	FAT1	chr4:186709845-chr4:186726354	1.88942	0.00093922
ENSG00000127481.15	UBR4	chr1:19173093-chr1:19173181	1.64195	0.000946845
ENSG00000005810.19	MYCBP2	chr13:77260592-chr13:77261171	2.09341	0.000950548
ENSG00000060237.19	WNK1	chr12:871348-chr12:878215	3.70503	0.000956712
ENSG00000080802.19	CNOT4	chr7:135438423-chr7:135509889	1.52832	0.000963768
ENSG00000012048.23	BRCA1	chr17:43106533-chr17:43115726	1.84312	0.000966083
ENSG00000114331.15	ACAP2	chr3:195308837-chr3:195320701	1.9008	0.000966083
ENSG00000112146.17	FBXO9	chr6:53073638-chr6:53076486	1.67568	0.000969265
ENSG00000233223.3	MPDU1-AS1	chr17:7582163-chr17:7582876	-2.27228	0.000973934
ENSG00000145725.20	PPIP5K2	chr5:103155994-chr5:103158188	1.56759	0.000976081
ENSG00000103064.15	SLC7A6	chr16:68264576-chr16:68266593	1.55321	0.000977891
ENSG00000021826.17	CPS1	chr2:210579770-chr2:210582617	1.59368	0.000978135
ENSG00000131791.8	PRKAB2	chr1:147166618-chr1:147166846	1.74323	0.000990241
ENSG00000039319.17	ZFYVE16	chr5:80408153-chr5:80434109	3.69652	0.000990336
ENSG00000215114.10	UBXN2B	chr8:58434504-chr8:58439633	1.96571	0.000992217
ENSG00000116984.15	MTR	chr1:236816543-chr1:236824119	1.68796	0.000992816
ENSG00000152818.18	UTRN	chr6:144557311-chr6:144577099	3.53983	0.00100467
ENSG00000134265.13	NAPG	chr18:10532795-chr18:10533536	1.53843	0.00100548
ENSG00000151612.18	ZNF827	chr4:145774672-chr4:145775789	1.86717	0.0010067
ENSG00000075223.14	SEMA3C	chr7:80800826-chr7:80802665	1.53458	0.00100704
ENSG00000100697.15	DICER1	chr14:95107761-chr14:95107880	3.58487	0.00100716
ENSG00000088280.19	ASAP3	chr1:23438834-chr1:23439161	1.71805	0.00100966
ENSG00000111696.12	NT5DC3	chr12:103815121-chr12:103840949	1.79591	0.00101325
ENSG00000198799.12	LRIG2	chr1:113094755-chr1:113095874	1.73457	0.00101325
ENSG00000197299.13	BLM	chr15:90754938-chr15:90760147	2.19172	0.00101325
ENSG00000141664.10	ZCCHC2	chr18:62524363-chr18:62539681	2.51916	0.00101728
ENSG00000104936.20	NA	chr19:45771056-chr19:45771350	5.07417	0.00101736
ENSG00000115760.14	BIRC6	chr2:32442226-chr2:32442324	2.02296	0.00102039
ENSG00000060237.19	WNK1	chr12:871348-chr12:878212	1.73647	0.00102106
ENSG00000088812.18	ATRN	chr20:3540335-chr20:3545762	1.95274	0.00102271
ENSG00000011405.13	PIK3C2A	chr11:17119313-chr11:17119786	1.60206	0.00102461
ENSG00000197386.14	HTT	chr4:3130423-chr4:3131286	1.59706	0.00102516
ENSG00000100888.15	CHD8	chr14:21405464-chr14:21405721	1.62512	0.00102945
ENSG00000074603.19	DPP8	chr15:65507355-chr15:65512295	1.57107	0.00102982
ENSG00000049656.14	CLPTM1L	chr5:1324813-chr5:1325751	6.3098	0.0010348
ENSG00000075539.15	FRYL	chr4:48548793-chr4:48549473	2.081	0.00104856
ENSG00000126883.17	NUP214	chr9:131132659-chr9:131133106	2.06723	0.001057
ENSG00000181090.21	EHMT1	chr9:137619049-chr9:137716626	1.76925	0.00106608
ENSG00000131788.16	PIAS3	chr1:145857006-chr1:145858967	2.15768	0.00107057
ENSG00000093000.19	NUP50	chr22:45176080-chr22:45178238	2.00492	0.00107057
ENSG00000169914.6	OTUD3	chr1:19894480-chr1:19897540	2.41724	0.00107428
ENSG00000100888.15	CHD8	chr14:21403663-chr14:21405209	1.62056	0.00107892
ENSG00000020922.13	MRE11	chr11:94478876-chr11:94485924	1.81207	0.00108085
ENSG00000152894.15	PTPRK	chr6:128242602-chr6:128322039	3.04084	0.00108403
ENSG00000158863.22	FHIP2B	chr8:22097620-chr8:22097717	1.72165	0.00108627
ENSG00000120756.13	PLS1	chr3:142596509-chr3:142664202	4.34056	0.00108711
ENSG00000133858.17	ZFC3H1	chr12:71633438-chr12:71634155	1.53702	0.00109381
ENSG00000170145.5	SIK2	chr11:111620402-chr11:111688001	1.52926	0.00109463
ENSG00000116984.15	MTR	chr1:236810595-chr1:236812738	1.82622	0.00110233
ENSG00000197969.14	VPS13A	chr9:77276221-chr9:77280159	2.40828	0.00110402
ENSG00000100592.16	DAAM1	chr14:59353964-chr14:59355165	1.53762	0.00110998
ENSG00000104093.14	DMXL2	chr15:51481623-chr15:51486073	1.71151	0.00111136
ENSG00000162378.13	ZYG11B	chr1:52813912-chr1:52816532	1.77079	0.00111164
ENSG00000133812.17	SBF2	chr11:9962106-chr11:9963773	1.94186	0.0011124
ENSG00000136141.15	LRCH1	chr13:46705304-chr13:46711791	2.55003	0.00111386
ENSG00000168389.18	MFSD2A	chr1:39955385-chr1:39957087	1.62991	0.00111906
ENSG00000136205.17	TNS3	chr7:47439658-chr7:47442003	1.70732	0.0011223
ENSG00000125107.19	CNOT1	chr16:58555908-chr16:58556862	2.33108	0.0011223
ENSG00000172954.14	LCLAT1	chr2:30447383-chr2:30525587	2.15968	0.0011253
ENSG00000107854.6	TNKS2	chr10:91831014-chr10:91831103	1.5498	0.0011253
ENSG00000160584.17	SIK3	chr11:116863818-chr11:116867946	1.87595	0.00113284
ENSG00000155313.16	USP25	chr21:15808885-chr21:15811137	1.54493	0.0011356
ENSG00000116285.13	ERRFI1	chr1:8004558-chr1:8011727	-1.7345	0.00113897
ENSG00000092140.16	G2E3	chr14:30608069-chr14:30612207	1.82287	0.00113941
ENSG00000144674.16	GOLGA4	chr3:37286061-chr3:37289235	1.85658	0.00114234
ENSG00000178177.16	LCORL	chr4:17886161-chr4:17909094	3.95535	0.00115255
ENSG00000100731.16	PCNX1	chr14:71013202-chr14:71019009	1.6982	0.00115607
ENSG00000143376.14	SNX27	chr1:151683445-chr1:151692435	1.50884	0.00116088
ENSG00000175054.16	ATR	chr3:142553398-chr3:142553640	1.92683	0.00116647
ENSG00000115183.15	TANC1	chr2:159170805-chr2:159172121	1.65643	0.00116845
ENSG00000095564.14	BTAF1	chr10:91962678-chr10:91964077	1.67099	0.00116938
ENSG00000157106.17	SMG1	chr16:18889585-chr16:18890863	3.61956	0.00116938
ENSG00000118058.23	KMT2A	chr11:118495893-chr11:118496261	2.11751	0.00117571
ENSG00000196367.14	TRRAP	chr7:98893881-chr7:98895764	1.67928	0.00117636
ENSG00000164190.19	NIPBL	chr5:36953760-chr5:36955472	1.50169	0.00118141
ENSG00000127481.15	UBR4	chr1:19197811-chr1:19197947	1.882	0.00118171
ENSG00000162076.13	FLYWCH2	chr16:2883366-chr16:2896352	1.96773	0.00118482
ENSG00000156931.16	VPS8	chr3:184854173-chr3:184855711	1.97865	0.00118553
ENSG00000111554.15	MDM1	chr12:68327021-chr12:68331107	2.00858	0.0011864
ENSG00000116984.15	MTR	chr1:236815663-chr1:236816449	1.66711	0.00118646
ENSG00000107929.15	LARP4B	chr10:813213-chr10:814637	1.86676	0.0011876
ENSG00000122642.11	FKBP9	chr7:32976499-chr7:32980364	4.39266	0.00118969
ENSG00000090905.19	TNRC6A	chr16:24794719-chr16:24797490	2.61423	0.00119202
ENSG00000144395.18	CCDC150	chr2:196657136-chr2:196658792	1.55311	0.00119272
ENSG00000178445.10	GLDC	chr9:6606669-chr9:6610192	1.56355	0.00119272
ENSG00000166747.13	AP1G1	chr16:71764726-chr16:71765489	1.58493	0.00119436
ENSG00000127481.15	UBR4	chr1:19177743-chr1:19179051	1.52714	0.00119475
ENSG00000168569.8	NA	chr11:62789426-chr11:62789886	2.18582	0.0012016
ENSG00000157654.19	PALM2AKAP2	chr9:110156497-chr9:110168399	1.94895	0.00120423
ENSG00000048028.11	USP28	chr11:113809254-chr11:113812276	1.81222	0.00120903
ENSG00000005339.15	CREBBP	chr16:3851009-chr16:3879832	1.63754	0.00120995
ENSG00000186908.15	ZDHHC17	chr12:76842981-chr12:76845709	1.8194	0.00121032
ENSG00000102384.14	CENPI	chrX:101140760-chrX:101145064	3.59068	0.00121301
ENSG00000127481.15	UBR4	chr1:19176727-chr1:19177461	2.10284	0.00121846
ENSG00000115568.16	ZNF142	chr2:218646348-chr2:218648635	1.57653	0.00122315
ENSG00000085982.14	USP40	chr2:233565573-chr2:233566684	1.89914	0.00123794
ENSG00000161800.13	RACGAP1	chr12:50016719-chr12:50025373	1.73784	0.00123895
ENSG00000116704.8	SLC35D1	chr1:67020447-chr1:67021535	1.78214	0.0012426
ENSG00000160785.14	SLC25A44	chr1:156194247-chr1:156199835	1.734	0.00124669
ENSG00000170471.15	RALGAPB	chr20:38570847-chr20:38574150	1.54341	0.00125321
ENSG00000197386.14	HTT	chr4:3131397-chr4:3131638	1.78014	0.00125392
ENSG00000127993.16	RBM48	chr7:92532549-chr7:92534402	1.64486	0.00125839
ENSG00000157540.22	DYRK1A	chr21:37480826-chr21:37486467	1.58836	0.00126027
ENSG00000107036.12	RIC1	chr9:5747505-chr9:5753200	1.95337	0.0012607
ENSG00000103494.16	RPGRIP1L	chr16:53673016-chr16:53675017	1.85448	0.00126076
ENSG00000075391.17	RASAL2	chr1:178466122-chr1:178467334	1.6535	0.00126347
ENSG00000177853.14	ZNF518A	chr10:96132670-chr10:96133583	1.82516	0.00126603
ENSG00000056277.16	ZNF280C	chrX:130243699-chrX:130243800	1.75805	0.00126604
ENSG00000110367.13	DDX6	chr11:118786518-chr11:118790887	1.92821	0.00126641
ENSG00000139793.19	MBNL2	chr13:97276409-chr13:97334276	1.85836	0.00126696
ENSG00000111011.18	RSRC2	chr12:122519051-chr12:122520504	1.80887	0.00128121
ENSG00000005810.19	MYCBP2	chr13:77177954-chr13:77180127	2.05217	0.00128461
ENSG00000180747.15	SMG1P3	chr16:21457872-chr16:21457962	3.58917	0.00128539
ENSG00000174233.12	ADCY6	chr12:48777231-chr12:48777410	1.93659	0.00128539
ENSG00000118058.23	KMT2A	chr11:118484314-chr11:118484862	1.6133	0.0012907
ENSG00000075539.15	FRYL	chr4:48575241-chr4:48576030	1.57044	0.00129632
ENSG00000170471.15	RALGAPB	chr20:38532859-chr20:38535074	2.01664	0.00129794
ENSG00000153339.15	TRAPPC8	chr18:31917667-chr18:31931329	1.5509	0.00130942
ENSG00000128731.18	HERC2	chr15:28238217-chr15:28238602	1.90582	0.00131263
ENSG00000088387.20	DOCK9	chr13:98901900-chr13:98902288	2.12537	0.00132347
ENSG00000116641.18	DOCK7	chr1:62542703-chr1:62543656	1.63654	0.00132855
ENSG00000177888.8	ZBTB41	chr1:197178512-chr1:197180988	1.68739	0.00133555
ENSG00000101752.12	MIB1	chr18:21843217-chr18:21844092	1.71723	0.00134132
ENSG00000013503.10	POLR3B	chr12:106369350-chr12:106369583	1.85505	0.00134765
ENSG00000115286.20	NDUFS7	chr19:1387847-chr19:1388000	5.0581	0.00135077
ENSG00000205534.6	NA	chr16:29541430-chr16:29541580	1.69203	0.00135513
ENSG00000197943.10	PLCG2	chr16:81889273-chr16:81891472	1.78807	0.00136022
ENSG00000173542.9	MOB1B	chr4:70970024-chr4:70975153	1.89301	0.00136376
ENSG00000101138.12	CSTF1	chr20:56392538-chr20:56395521	1.88442	0.00136777
ENSG00000278311.5	GGNBP2	chr17:36578192-chr17:36579245	4.99071	0.00136786
ENSG00000139926.16	FRMD6	chr14:51715499-chr14:51720055	3.85341	0.00137039
ENSG00000013503.10	POLR3B	chr12:106376450-chr12:106378267	1.85411	0.00137073
ENSG00000134758.14	RNF138	chr18:32092886-chr18:32111754	1.50027	0.00137808
ENSG00000177034.17	MTX3	chr5:79988644-chr5:79989152	1.55553	0.00137835
ENSG00000187079.20	TEAD1	chr11:12862314-chr11:12864838	3.5235	0.00137842
ENSG00000119927.14	GPAM	chr10:112164610-chr10:112166402	1.85791	0.00138459
ENSG00000136152.15	COG3	chr13:45490958-chr13:45491412	1.83509	0.0013945
ENSG00000151240.17	DIP2C	chr10:384639-chr10:387745	1.73429	0.00139912
ENSG00000100888.15	CHD8	chr14:21431858-chr14:21456032	2.18098	0.00139962
ENSG00000196367.14	TRRAP	chr7:98903517-chr7:98906177	1.77297	0.00140741
ENSG00000138246.17	DNAJC13	chr3:132453694-chr3:132454066	1.52541	0.00141176
ENSG00000147050.17	KDM6A	chrX:44873712-chrX:44873924	2.13991	0.00141876
ENSG00000112159.12	MDN1	chr6:89794801-chr6:89803328	1.73495	0.00142986
ENSG00000160294.11	MCM3AP	chr21:46285394-chr21:46285803	1.70551	0.00144643
ENSG00000147548.17	NSD3	chr8:38288756-chr8:38289393	1.5576	0.00145666
ENSG00000088387.20	DOCK9	chr13:98837609-chr13:98845924	3.68937	0.00146024
ENSG00000113594.10	LIFR	chr5:38489245-chr5:38490190	2.00398	0.00146164
ENSG00000006062.18	MAP3K14	chr17:45273607-chr17:45274123	2.07057	0.00147181
ENSG00000189079.17	ARID2	chr12:45836655-chr12:45836741	2.58799	0.00147393
ENSG00000005810.19	MYCBP2	chr13:77205383-chr13:77205473	2.03559	0.00147401
ENSG00000134982.17	APC	chr5:112819344-chr5:112821896	1.72751	0.0014815
ENSG00000115993.13	TRAK2	chr2:201407597-chr2:201420417	2.71357	0.00148679
ENSG00000100697.15	DICER1	chr14:95115821-chr14:95116453	1.76526	0.00150373
ENSG00000182473.22	EXOC7	chr17:76091235-chr17:76094414	1.84855	0.00150559
ENSG00000131374.14	TBC1D5	chr3:17214370-chr3:17238163	3.89303	0.00150579
ENSG00000066279.19	ASPM	chr1:197122595-chr1:197124110	1.59603	0.0015085
ENSG00000104067.17	TJP1	chr15:29728019-chr15:29732134	2.32939	0.00150885
ENSG00000132405.19	TBC1D14	chr4:6967424-chr4:6994184	1.74608	0.00151167
ENSG00000162694.14	EXTL2	chr1:100888864-chr1:100894633	1.67419	0.00151311
ENSG00000144724.20	PTPRG	chr3:62157224-chr3:62167971	1.8697	0.00152064
ENSG00000144724.20	PTPRG	chr3:62191653-chr3:62195062	1.51757	0.00152581
ENSG00000172530.21	BANP	chr16:88033245-chr16:88035332	1.62882	0.00153114
ENSG00000187079.20	TEAD1	chr11:12864900-chr11:12879708	1.76041	0.00153541
ENSG00000177200.18	CHD9	chr16:53293052-chr16:53296956	1.76211	0.0015412
ENSG00000198917.13	NA	chr9:128822833-chr9:128824072	1.61929	0.00154136
ENSG00000104067.17	TJP1	chr15:29719138-chr15:29719777	1.9478	0.00154734
ENSG00000128731.18	HERC2	chr15:28229346-chr15:28229460	3.91166	0.00155122
ENSG00000027075.16	PRKCH	chr14:61322464-chr14:61391225	1.85066	0.00155375
ENSG00000115760.14	BIRC6	chr2:32468783-chr2:32469395	1.75141	0.0015613
ENSG00000088038.19	CNOT3	chr19:54144332-chr19:54145595	3.51541	0.00156289
ENSG00000100393.14	EP300	chr22:41130003-chr22:41131388	1.66548	0.00156983
ENSG00000037749.13	MFAP3	chr5:154050017-chr5:154052920	1.58034	0.00159033
ENSG00000135365.16	PHF21A	chr11:46092223-chr11:46120935	1.57608	0.00159159
ENSG00000205534.6	NA	chr16:29528576-chr16:29528951	1.58062	0.00159526
ENSG00000164327.13	RICTOR	chr5:38982036-chr5:38990949	2.05975	0.00160463
ENSG00000145734.19	BDP1	chr5:71522490-chr5:71522756	1.90763	0.00160463
ENSG00000151779.13	NBAS	chr2:15383317-chr2:15394227	1.95856	0.00160808
ENSG00000162378.13	ZYG11B	chr1:52756623-chr1:52771020	1.7231	0.00160938
[truncated: 771 more rows]

## Sheet: SupplementaryTable_5
A	Target protein	Splice site	Exon class	Sites (n)	Mean-peak (WT)	Mean-peak (KO)	Median edgeDelta (WT)	Median edgeDelta (KO)
[truncated: 25 more rows]

[truncated: 1 more sheets: SupplementaryTable_6]
